# Supplementary material for: Ultrastrong magnon–magnon coupling dominated by antiresonant interactions
Source: Nat Commun. 2021 May 25;12:3115. doi: 10.1038/s41467-021-23159-z (PMC8149649; doi:10.1038/s41467-021-23159-z)
Supplement: Supplementary file 2 — Source Data [file 41467_2021_23159_MOESM2_ESM.xlsx]

## Sheet: qFM, 0 degrees
	Magnetic Field (T)
Frequency (THz)	1.62	1.73	2.11	4.15	4.66	5.76	6.46	7.7	10.15	10.62	12.09	12.55	13.94	15.01	16.57	17.17	19.74	20.4	22.16	26.47	29.41
0.19229	2.9191e-05	1.9382e-06	8.6239e-05	1.1448e-05	4.1489e-06	7.511e-06	1.5269e-05	8.6499e-06	0.0001038	1.0742e-05	1.2119e-06	0.00013127	2.2193e-06	4.4578e-05	7.1045e-05	5.8958e-05	6.1517e-05	3.5925e-05	0.00010674	2.5505e-05	5.4817e-05
0.23075	2.1825e-05	1.2556e-05	1.7645e-05	3.9156e-07	4.0565e-06	2.7214e-05	1.6213e-05	4.9082e-05	2.2868e-05	6.0384e-05	3.1333e-05	5.3642e-06	3.7836e-05	3.6267e-06	1.801e-06	5.1946e-05	0.00033484	2.6165e-05	8.8214e-05	2.5265e-06	4.6891e-05
0.26921	2.0941e-05	1.5565e-05	3.0226e-05	7.4454e-05	1.7489e-05	0.00029123	0.00014887	7.4135e-05	6.7283e-05	6.4434e-05	8.7872e-06	0.0001806	0.00021865	9.4808e-06	1.13e-05	0.00017812	0.00014182	3.7965e-05	6.5344e-05	0.00015264	3.1115e-05
0.30767	5.5266e-05	5.5218e-05	7.8044e-06	0.00019164	2.8717e-05	9.7095e-05	0.00010541	0.00028255	7.124e-05	0.00021705	0.00010223	0.00024554	3.8765e-05	1.0489e-05	0.00013293	0.00036494	0.00078559	5.8507e-05	0.00013399	0.00024565	0.00010008
0.34613	0.0013433	0.0012193	0.0013301	9.7078e-05	0.00019154	0.00036036	0.00045266	0.00036111	0.00065188	0.000571	0.00043891	0.00013924	0.00022664	0.00022444	0.00050276	0.00034412	0.00026984	0.000478	0.00014654	0.00030033	0.00055819
0.38459	0.00021253	0.00018618	0.00011008	0.0016362	0.001251	0.00017074	0.00031059	8.2992e-05	0.00014336	4.2947e-05	5.0024e-05	0.00010104	2.7591e-05	9.9346e-05	0.00023419	0.00020475	0.00022704	7.9365e-05	8.3289e-05	5.202e-05	0.00020139
0.42305	0.00029949	0.00023966	0.00024181	0.00022837	0.00074444	0.0021833	0.0023543	0.00059441	0.00030023	0.00036092	0.00018748	0.00010343	2.8665e-05	6.4529e-05	0.00024506	0.00037457	0.00034124	0.00026085	7.7073e-05	5.3774e-05	0.00019142
0.4615	0.00024003	9.676e-05	0.00022577	0.00015816	0.00010272	0.00013485	0.00099375	0.0036226	0.00011979	0.00018558	4.7477e-05	7.863e-06	9.9418e-05	0.0001549	0.0006007	0.00027754	0.0002439	0.00024931	2.1429e-05	0.00030559	0.00030101
0.49996	3.1751e-05	7.364e-05	5.6353e-05	2.2767e-05	1.3885e-05	2.7486e-05	0.00019359	0.00055648	9.9737e-05	0.00011492	3.2667e-05	0.00031387	0.00039209	0.00030955	0.00023836	8.4596e-05	3.8427e-05	2.8186e-05	0.00013744	5.3012e-05	4.4723e-05
0.53842	8.2499e-05	8.3231e-05	0.00011825	0.00011205	0.00012999	0.00016518	0.00024498	0.00034117	0.0037815	0.0046592	0.00081534	0.00092341	0.00042557	0.00014727	2.0962e-05	0.00012626	0.00026608	0.00041317	0.00016182	3.6376e-05	6.6703e-07
0.57688	0.00027207	0.00013617	0.00035347	7.4161e-05	0.00015605	7.1312e-05	2.9403e-05	2.4362e-05	0.00094799	0.00088483	0.0037809	0.0014827	0.00065226	0.00076595	0.00079503	0.00060603	0.00024754	0.00031746	8.5888e-06	0.00019678	0.00040186
0.61534	0.00022023	0.00013503	0.00020245	7.3285e-05	0.00012424	9.8341e-05	3.4688e-05	1.4797e-05	0.00048093	0.00041944	0.0013336	0.0032025	0.0035242	0.0013334	0.0012086	0.00058978	8.1096e-05	0.00015271	7.7997e-05	0.00031141	0.00047432
0.6538	3.9796e-05	2.5369e-05	2.3805e-05	1.1337e-05	2.1093e-05	4.9219e-05	7.0666e-05	1.7297e-05	0.00028192	0.00016849	0.00021261	0.00038987	0.0030356	0.0098168	0.0015371	0.00081173	0.00072813	8.317e-05	6.0993e-05	0.00032627	0.00021487
0.69226	0.0001161	3.3085e-05	1.9884e-05	8.6951e-06	9.0766e-07	1.2525e-05	2.5979e-06	8.7367e-06	0.00019545	7.8116e-05	0.00020897	0.00023848	0.00044311	0.0015353	0.010186	0.002925	0.00060443	0.00027706	0.00010482	0.00017319	0.00022298
0.73072	0.00024242	9.6166e-05	0.00033184	0.0001412	9.6616e-05	0.00019274	0.00010609	6.7165e-05	0.0003857	0.0004243	0.00040409	0.00014674	0.00022171	0.0001147	0.0048568	0.018876	0.0011244	0.00031519	0.00032318	0.00094793	0.00036682
0.76917	0.00021037	0.00017085	0.00010291	0.00013821	8.6072e-05	0.00013079	5.4177e-05	9.652e-05	0.00023293	0.00016727	0.00012198	0.00010228	3.4992e-05	7.8109e-05	0.0016104	0.0023563	0.0093268	0.0020343	0.001092	0.00023173	1.8469e-05
0.80763	6.9475e-05	0.00012019	2.0463e-05	3.0857e-05	5.0721e-05	3.6291e-05	0.00010437	0.00010499	4.3273e-05	1.9011e-05	2.5032e-05	4.2715e-05	8.6135e-05	0.00017081	0.0012094	0.00087069	0.015009	0.024756	0.0030742	9.8399e-05	9.9597e-05
0.84609	4.307e-05	1.6038e-05	3.6199e-05	2.4424e-05	1.9512e-05	3.9271e-05	1.5476e-05	1.3676e-06	0.0001356	5.0202e-05	5.8444e-05	4.3998e-05	1.3611e-05	2.2416e-05	9.8255e-05	0.000205	0.0021263	0.0056369	0.016448	0.00092579	0.00057216
0.88455	1.7959e-05	4.6758e-05	1.7024e-05	0.00010334	2.7307e-05	5.0895e-05	6.715e-05	0.00011541	0.00016309	6.9628e-05	4.3463e-05	2.4154e-05	2.3112e-05	6.5275e-06	0.00012346	0.00030433	0.0014229	0.0013182	0.0074491	0.0001795	0.00038644
0.92301	1.3034e-05	0.00013781	4.996e-05	0.00012474	4.7152e-05	0.00016083	5.1846e-05	6.9069e-05	4.1964e-06	3.1335e-05	6.6031e-06	5.5632e-05	6.2378e-05	0.00012022	0.00022328	0.00035536	0.00039933	0.00038166	0.0010398	0.0010773	0.00072532
0.96147	1.8216e-05	2.0115e-05	2.1871e-05	1.8802e-05	2.7074e-05	4.7334e-05	3.2285e-05	4.4545e-05	8.789e-07	2.9415e-05	2.0931e-05	2.6521e-05	5.3164e-05	5.7933e-05	0.00018236	9.5266e-05	6.7735e-05	0.00022119	0.00049819	0.01239	0.0011622
0.99993	8.5496e-05	8.4943e-05	5.6284e-05	5.7954e-05	3.9634e-05	7.4116e-05	2.9976e-05	6.4314e-05	8.7756e-05	1.9736e-05	7.9722e-05	3.8317e-05	5.2549e-05	9.2297e-05	0.00024567	0.00011686	0.00020412	9.8609e-05	0.00011908	0.012273	0.0022941
1.0384	8.5625e-05	0.00018546	9.3278e-05	0.00011337	8.0542e-05	7.802e-05	0.00012676	8.8475e-05	9.3318e-05	4.8326e-05	0.00013465	6.6921e-05	0.00019678	0.00019673	0.00015104	0.0001279	4.4597e-05	7.1411e-06	5.4071e-05	0.0039359	0.011596
1.0768	0.0003414	0.00013722	0.00037021	0.00018342	0.0001552	0.0002815	0.00016317	0.0001231	0.00026855	0.00019659	0.0002974	0.00022708	0.00028502	0.0005556	0.00059356	0.00025134	1.662e-05	0.00019307	0.00025231	0.0024126	0.0080378
1.1153	4.32e-05	2.2893e-05	1.1143e-05	4.6741e-05	5.3861e-05	1.8226e-05	2.734e-05	1.2618e-05	3.428e-05	1.5592e-05	7.6206e-05	3.4239e-05	6.6549e-05	1.8121e-05	2.8057e-06	1.2236e-05	8.4574e-05	6.5008e-05	0.0001353	0.00088224	0.0027344
1.1538	0.00014602	0.00015119	7.207e-05	4.5066e-05	6.7915e-05	5.7053e-05	7.5762e-05	0.00010919	6.7435e-05	7.3048e-05	0.00013811	0.00016569	0.00014179	9.6278e-05	0.0002103	0.00025901	9.5073e-06	2.3624e-05	0.00012688	0.0009415	0.00070301
1.1922	7.0747e-05	3.5681e-05	3.9651e-05	7.4886e-05	9.7622e-05	9.0494e-05	4.6791e-05	5.1608e-05	3.1283e-05	4.7599e-05	0.00012296	0.00010605	0.00011486	3.8114e-05	3.3995e-05	1.9111e-05	2.6177e-05	7.8041e-05	0.00024731	0.00069403	0.00010835
1.2307	1.6167e-05	2.5088e-05	1.8953e-05	0.00010688	1.6585e-05	0.00012803	5.33e-06	3.2313e-05	3.1741e-05	3.5772e-05	1.179e-05	4.3858e-05	3.9298e-05	7.8164e-06	8.4449e-06	1.0849e-05	6.9727e-05	0.00010987	0.00011351	0.00013873	0.00010438
1.2691	1.6978e-05	1.3039e-05	1.6446e-05	2.7041e-05	3.9025e-05	2.5339e-05	2.4947e-05	4.4287e-06	1.0503e-05	9.0622e-06	1.286e-05	6.9288e-06	3.0512e-05	1.2608e-05	6.8637e-05	1.2792e-06	0.00014507	4.4661e-06	4.7763e-05	0.00026187	0.0001122
1.3076	2.6224e-05	2.3934e-05	6.9085e-06	3.5745e-05	2.8749e-05	4.1003e-06	3.8613e-05	1.2662e-05	4.3527e-05	1.8478e-06	2.1656e-05	1.489e-05	4.018e-05	1.6298e-05	3.5711e-05	1.5143e-06	4.123e-05	2.8606e-05	4.3423e-05	0.00027759	0.00022319

## Sheet: UM, 20 degrees
	Magnetic Field (T)
Frequency (THz)	0.57	0.74	1.21	1.37	1.74	2.11	2.79	3.17	4.16	5.27	5.75	7.31	8.49	10.16	11.62	12.57	13.96	15.27	17.18	19.75	20.73	22.15	26.47	29.41
0.19039	0.00022695	3.2085e-05	5.6572e-05	5.9287e-05	2.8745e-05	4.3532e-05	0.00010947	0.00013871	8.0087e-05	5.247e-05	0.00014718	6.3312e-05	6.1857e-05	9.8007e-05	0.00015741	0.00013921	0.00018241	6.7611e-05	2.1844e-05	0.00013401	4.806e-05	0.00018651	0.00029535	0.00042291
0.22847	0.00028241	7.5443e-05	0.00013235	0.00015913	0.00020102	0.00022386	0.00021624	0.0003756	0.00019672	4.3228e-05	0.00025304	8.6255e-05	0.0002184	0.00022339	0.00024326	0.00030814	0.00033127	0.00024037	0.00013545	0.00019868	0.00028538	0.00040303	0.0004729	0.0011038
0.26655	2.918e-05	2.6662e-05	0.00030722	2.5853e-05	0.0001353	0.00019024	6.623e-05	0.00019772	5.0675e-05	0.00032782	1.0312e-05	0.00013511	0.00030363	0.00026717	0.00040625	0.00038487	0.00012034	8.0499e-05	0.0001755	0.00030605	0.00028602	0.00012153	0.00039016	0.00063011
0.30463	0.00037698	0.00014612	5.893e-05	1.9327e-05	5.2156e-05	3.5444e-05	0.00014387	0.00023263	0.0002055	0.00023684	0.00023044	0.00021961	0.00038786	0.00012456	0.00013954	0.00019239	0.00019102	8.6765e-05	0.0002663	0.00024787	0.0001857	0.00046975	0.00045646	0.0013083
0.34271	0.00031554	0.0003008	0.00061725	0.00057259	0.00060491	0.00069942	0.00012317	0.00012528	0.00030866	0.00032946	0.00031945	0.00031536	0.00050141	0.0004037	0.00027372	0.00017575	8.7094e-05	0.00026643	0.00034052	0.00044815	0.00027906	0.00058212	0.00029646	0.00021483
0.38079	2.8376e-05	1.6339e-06	3.3597e-05	5.2036e-05	5.5363e-05	0.00012131	0.00011377	0.000663	0.0014751	0.00031647	2.1489e-05	5.6399e-05	0.00010348	2.1896e-05	0.00010834	0.00010204	0.0001452	1.4973e-05	3.6888e-05	2.3598e-05	1.0534e-05	0.00011765	0.00017002	0.00018787
0.41887	0.00025728	0.00031036	0.00034783	0.00032274	0.00043559	0.00043057	0.00045571	0.00055986	0.00042289	0.002713	0.0026256	0.00046423	0.00042727	0.00053546	0.00044552	0.00037134	0.00044356	0.00012071	1.869e-05	0.00011633	0.00013757	0.00030457	0.00054655	0.00018799
0.45694	0.00041297	0.00020782	0.00012824	0.0004503	0.00028271	0.000247	0.00038065	0.00061795	0.00037876	0.00042668	0.00045731	0.002891	0.0026957	0.00080494	0.00037289	0.00027839	0.0004428	8.392e-05	0.0001891	0.00028073	0.00036409	0.00058552	0.00047274	0.00037654
0.49502	0.00018543	0.00015915	0.00023725	0.00021189	0.00037954	0.00024826	0.00021361	0.00033335	0.00025506	0.00035687	0.00038306	0.00028953	0.0022931	0.0027786	0.00108	0.00056798	0.00036711	9.4325e-05	4.1473e-05	5.088e-05	0.00025054	0.00023683	0.00034583	6.1772e-05
0.5331	0.0017155	0.0016931	0.0017846	0.0019818	0.001788	0.0017889	0.0011499	0.0010509	0.00074065	0.0011611	0.00073301	0.0006184	0.00039451	0.0018027	0.0081912	0.0016612	0.0011811	0.00054516	0.00082305	0.0010334	0.0015826	0.0010822	0.0011705	0.00068791
0.57118	0.00039957	0.00025303	0.00032087	0.00048887	0.00074112	0.0014514	0.0022106	0.0027224	0.0022025	0.00066789	0.0002307	0.00030284	4.0608e-05	0.00048096	0.0021022	0.0096528	0.0008335	0.00046471	0.0010899	0.0009765	0.0010062	0.00083518	0.00059415	0.0011235
0.60926	1.1056e-05	8.4733e-05	8.6724e-05	2.9333e-05	5.8365e-05	8.1603e-05	3.3128e-05	6.9508e-06	6.5912e-05	0.00032666	0.00080896	0.0017111	0.0021168	0.0014851	0.00076585	0.0010487	0.0031496	0.0026101	0.00013231	0.00026557	2.5331e-05	3.6353e-05	2.2297e-05	8.7366e-05
0.64734	0.00028277	0.00011005	0.00011083	0.00016298	0.00030361	0.00015655	0.00029735	0.00040795	0.00021866	0.00021694	0.00028048	0.00021073	0.00035987	0.0041728	0.0065759	0.0027579	0.00018284	0.0020644	0.0033299	0.00039113	0.00042874	0.00075371	0.00037717	0.0003034
0.68542	9.8506e-05	4.1089e-05	4.7328e-05	6.8261e-05	4.7069e-05	2.9973e-05	6.5917e-05	0.00019379	3.2395e-05	0.0001276	0.00016726	0.00016136	0.00025261	0.0001234	0.0015304	0.007205	0.013532	0.0084035	0.0023303	0.0019725	0.00086027	0.00015585	0.0001005	0.00081398
0.7235	6.3124e-05	1.7623e-05	1.8623e-05	3.0845e-05	1.6475e-05	1.9999e-06	1.304e-05	0.00010655	2.6003e-05	1.027e-05	3.5452e-05	5.1368e-05	8.3991e-06	1.8078e-05	0.00032658	0.00079704	0.0013261	0.020689	0.0051617	0.0016254	0.00055762	0.00091502	0.0001736	0.00034206
0.76157	1.6691e-05	1.9632e-05	0.00010429	7.7498e-06	4.2473e-05	0.00011221	4.8717e-05	4.3624e-05	2.4616e-05	5.7388e-06	3.6186e-05	6.8434e-06	9.7611e-05	7.7866e-05	0.0002598	0.00029957	0.00035307	0.0014505	0.027969	0.0047259	0.0020772	0.0010544	0.0003099	2.5977e-05
0.79965	2.768e-05	1.2269e-05	3.6908e-05	3.3968e-05	5.3701e-06	7.5823e-06	3.7022e-06	4.1998e-05	2.7095e-05	7.3122e-06	1.8878e-06	1.3373e-05	5.997e-05	1.1796e-05	5.8917e-05	6.3375e-05	0.00035273	0.00041323	0.0024766	0.038012	0.0041455	0.0015691	0.00040877	0.0001498
0.83773	3.0627e-05	9.0601e-05	6.1839e-05	8.561e-05	8.6267e-05	6.5061e-05	6.5189e-05	9.5152e-05	3.7462e-05	2.0911e-05	3.1564e-05	6.4419e-05	2.1602e-05	1.9124e-05	3.9097e-06	0.00025712	0.00011887	0.00050566	0.00082582	0.0082012	0.049797	0.0081336	0.00037464	0.00045699
0.87581	4.844e-06	1.2146e-05	3.0888e-05	3.8088e-05	2.5371e-05	4.6925e-06	2.5875e-05	5.4979e-05	6.2225e-06	2.8076e-05	2.95e-05	1.6967e-05	4.4115e-05	5.1795e-05	0.00011827	0.00018494	0.00018241	0.0002759	0.00028048	0.0013479	0.0037841	0.035889	0.00064997	3.5531e-05
0.91389	1.4844e-05	7.3924e-06	3.0444e-05	6.4315e-05	3.8887e-05	1.355e-05	1.3102e-05	8.824e-05	1.4118e-05	2.8232e-05	2.4282e-05	2.0743e-05	2.4782e-05	1.7663e-05	2.2026e-05	9.2407e-05	0.00027381	0.00015511	0.00026023	0.000519	0.00076342	0.0033254	0.0016275	2.7994e-05
0.95197	9.6578e-05	6.2023e-05	2.1076e-05	0.00015656	3.9373e-05	6.7848e-05	7.5047e-05	4.9686e-05	7.1596e-05	0.00012157	9.1538e-05	9.1299e-05	3.5705e-05	7.764e-05	6.1389e-05	0.00017218	0.00019391	0.00025543	7.8464e-05	0.00015893	0.00023691	0.0010724	0.0052347	0.00052188
0.99005	2.373e-05	1.0944e-05	0.00012744	1.3538e-05	2.9894e-05	4.5577e-05	4.0554e-05	9.5619e-06	1.0084e-05	2.3468e-06	1.2199e-05	1.7264e-06	2.9552e-05	4.2547e-05	7.232e-05	6.0435e-05	1.847e-05	3.5825e-05	6.6588e-05	0.00012362	0.0002481	0.00037912	0.036211	0.00082718
1.0281	6.1155e-05	7.2898e-07	0.00011134	5.7781e-05	9.5116e-06	5.1148e-06	1.5287e-05	5.6968e-05	4.0389e-05	6.6943e-06	5.5902e-05	1.055e-05	2.9259e-05	2.9394e-05	8.9852e-05	4.4602e-05	0.00017654	5.0174e-05	4.3871e-05	2.5462e-05	5.5921e-05	0.00036482	0.0099747	0.0029671
1.0662	4.3404e-05	0.00013662	9.583e-05	2.7314e-05	9.7263e-05	0.0001224	0.00012275	1.357e-05	8.563e-05	7.7268e-05	4.5691e-05	3.2068e-05	8.5642e-05	0.00014573	7.9745e-05	7.6676e-05	3.7067e-08	3.6063e-05	2.9606e-05	7.8411e-05	0.00019598	0.00042128	0.0027262	0.025316
1.1043	3.7479e-05	2.9052e-05	8.6256e-07	1.6928e-05	1.5934e-05	1.9302e-06	2.0952e-05	8.3373e-05	3.235e-05	3.3035e-05	3.3592e-05	1.3133e-05	3.0699e-05	2.9097e-05	1.2543e-06	1.2962e-05	3.271e-05	3.9918e-05	0.00019742	0.00021587	0.00024654	0.0001962	0.00018201	0.0066801
1.1424	1.8683e-05	8.816e-05	6.447e-05	5.4407e-05	8.7933e-05	0.00018644	5.7141e-05	5.2049e-05	2.1173e-05	8.393e-05	1.9101e-05	9.3576e-05	3.1497e-05	4.5328e-05	8.3206e-05	9.3565e-05	8.321e-05	0.00015328	7.3772e-06	2.8027e-06	0.00013184	0.00017521	0.00072427	0.0013328
1.1804	2.0552e-05	4.7383e-05	2.084e-05	1.5418e-05	5.9934e-05	1.5169e-05	9.3397e-06	3.8414e-05	4.6577e-05	4.2622e-05	2.0986e-05	5.5685e-05	2.4124e-05	3.2705e-06	8.9427e-06	8.2567e-06	3.5119e-05	2.2553e-05	0.00013091	9.138e-05	0.0003229	8.3617e-05	3.8567e-05	0.00065325
1.2185	3.6624e-05	2.1519e-06	1.602e-05	1.3809e-07	3.0422e-08	3.5376e-06	2.5617e-06	1.1541e-06	9.024e-06	1.2101e-06	3.9409e-05	4.7967e-06	1.1953e-06	4.7406e-06	1.3684e-05	1.8073e-05	8.4326e-06	1.0961e-05	3.2666e-05	4.8883e-06	0.00010443	7.5493e-05	0.00011785	0.00015168
1.2566	2.5511e-05	9.0717e-06	1.3855e-05	8.5131e-06	8.7276e-06	1.0826e-05	2.8132e-06	1.6727e-05	1.793e-05	3.3598e-07	1.1749e-05	5.8331e-07	1.3983e-05	3.6419e-05	9.2175e-06	1.4221e-06	6.4986e-05	9.382e-07	4.6136e-05	8.6786e-06	7.0339e-05	3.3168e-05	0.00015836	0.00072475
1.2947	2.7877e-06	1.4778e-05	9.5981e-06	7.032e-06	1.2594e-05	8.6748e-07	4.4849e-06	4.4625e-05	1.9953e-06	8.7626e-06	9.3228e-07	6.6001e-06	9.0889e-06	6.837e-06	1.1681e-05	1.2239e-05	1.1892e-05	1.1534e-05	8.1274e-05	3.5966e-05	6.7923e-05	4.6219e-05	1.9197e-05	0.00021783

## Sheet: LM, 20 degrees
	Magnetic Field(T)
Frequency (THz)	0.57	0.71	1.21	1.32	1.8	2.11	2.77	2.88	4.16	5.26	5.76	7.31	8.48	10.14	11.63	12.6	13.94	15.27	17.18	19.75	20.74	21.97
0.19039	6.104e-05	1.8956e-05	2.6042e-05	7.535e-05	2.5204e-05	1.3645e-05	6.0197e-05	2.5472e-05	3.8448e-05	1.3801e-05	3.8453e-05	3.8589e-06	4.3247e-05	5.1949e-05	3.6345e-05	1.0199e-06	2.3006e-05	6.3357e-06	2.6993e-05	5.4103e-05	2.1735e-05	6.009e-05
0.22847	5.8269e-05	1.2825e-05	1.4964e-05	7.4968e-05	0.00012168	2.276e-05	4.8062e-06	5.6814e-05	3.4003e-05	7.5499e-05	3.7842e-05	4.1844e-05	7.8193e-05	7.5661e-07	2.5114e-06	1.2463e-05	1.6007e-05	2.0783e-06	1.5206e-05	2.2616e-05	5.8758e-05	5.0323e-05
0.26655	7.4799e-06	0.00020741	3.0419e-05	5.9217e-05	2.7789e-05	0.00032691	6.17e-05	3.6248e-06	2.8295e-05	3.5883e-05	5.7697e-05	2.4562e-05	0.00018241	3.8587e-05	0.00011628	1.5806e-05	1.0974e-05	0.0001755	0.00013661	0.00011024	0.00046359	3.0136e-05
0.30463	0.00094722	0.00041494	0.0004146	0.00040651	0.00011827	9.9511e-06	2.3411e-05	1.644e-05	9.1508e-05	7.5379e-05	9.3107e-05	0.00010972	0.00011907	8.1886e-05	4.527e-05	1.6489e-05	5.4465e-05	8.7599e-05	6.1987e-05	1.4812e-05	1.2946e-05	1.7074e-06
0.34271	1.0857e-05	4.472e-05	0.00025802	0.00031645	0.0010478	0.0013618	0.0015956	0.0010964	1.0014e-05	0.00021172	2.6675e-05	7.426e-05	7.9617e-05	2.3728e-05	2.3536e-06	1.904e-06	2.7894e-05	4.0899e-06	6.327e-05	1.79e-06	6.4164e-05	4.9215e-07
0.38079	7.873e-05	0.00010917	0.00018189	0.0002717	0.00018457	0.00012681	0.00023998	0.00046848	0.0037148	0.0012926	0.00015735	0.00039914	0.0002852	0.00015047	4.9768e-05	5.5375e-05	1.5654e-05	3.0743e-05	0.00011834	1.5313e-05	6.4298e-05	1.8384e-05
0.41887	2.0569e-05	7.1939e-05	8.6622e-05	7.3956e-05	6.0542e-06	3.3385e-05	5.5483e-05	3.4618e-05	7.8945e-05	0.003137	0.0058087	0.00075038	0.0005018	0.00011441	1.3914e-05	2.5237e-05	1.9044e-05	4.6956e-05	1.0983e-05	7.0905e-06	1.4149e-05	3.2713e-05
0.45694	2.6754e-05	7.7756e-05	4.7989e-05	3.6133e-06	3.1759e-05	1.8065e-05	6.5616e-05	8.7245e-06	2.3827e-05	0.00019504	0.00012945	0.0072969	0.0028955	8.4817e-05	0.00011384	9.1148e-05	0.00022955	1.5548e-05	1.8716e-06	4.6221e-05	3.5084e-05	4.2545e-05
0.49502	0.00013307	2.6297e-05	2.3828e-05	5.1222e-05	1.1392e-05	6.0402e-05	2.3332e-05	6.3401e-06	7.2263e-05	5.7701e-05	9.0609e-06	0.00026274	0.0043912	0.0039692	0.00023992	6.1123e-05	0.00012786	2.0401e-05	1.602e-05	1.0808e-05	5.3783e-06	2.8833e-05
0.5331	1.7852e-06	8.099e-05	4.4811e-05	1.3145e-05	1.5555e-05	7.0575e-07	0.00017832	2.4977e-05	7.2262e-06	8.1954e-05	2.5654e-05	0.00018784	0.0010956	0.0061484	0.0041213	0.00037626	0.00037525	1.7335e-05	3.4505e-05	0.000114	2.1516e-05	4.7455e-05
0.57118	6.2958e-05	6.3259e-05	7.5672e-05	7.8061e-05	3.6257e-05	5.9963e-06	2.2643e-05	2.068e-05	0.00019671	0.00044848	0.00017657	0.00015996	0.00066974	0.0011063	0.003422	0.0085522	0.0029009	9.8025e-05	6.4873e-05	8.6166e-05	0.00012036	0.00015673
0.60926	5.7811e-05	5.9647e-05	3.1456e-05	2.3855e-05	3.8737e-06	1.9654e-06	8.1745e-07	1.9388e-07	7.0076e-05	7.5163e-05	0.00018035	0.0011063	0.0019489	0.00062511	0.0010162	0.001396	0.0061394	0.0049197	1.8647e-05	3.9244e-05	8.5826e-05	0.00012592
0.64734	0.00011867	1.0539e-05	1.4072e-05	1.898e-05	1.1172e-05	2.4854e-05	2.6252e-05	2.0823e-05	8.3946e-05	4.399e-07	0.00010191	6.1616e-06	4.1274e-05	0.0019664	0.0052654	0.0033345	0.0015433	0.0015632	0.0062445	0.00022256	0.00037096	0.0001545
0.68542	6.715e-06	4.5232e-05	1.0904e-05	6.8295e-05	2.8396e-05	3.5095e-05	4.6921e-05	2.4463e-05	1.9981e-05	6.5526e-05	4.5562e-05	8.5547e-05	4.9678e-05	0.00028328	0.00070341	0.0041362	0.0082171	0.0022392	0.0011459	0.0023343	0.001659	0.00091107
0.7235	8.6017e-05	1.3474e-07	3.4897e-06	6.5673e-05	9.0912e-06	3.3406e-05	2.77e-05	2.7274e-05	6.3317e-06	8.7883e-06	2.8652e-05	1.5203e-05	3.0339e-05	4.5475e-05	4.2495e-06	0.00011391	0.00067294	0.0072039	0.0038168	0.00028781	0.00031469	0.00020636
0.76157	0.00010708	0.00023844	4.8028e-05	9.5907e-06	3.8844e-05	3.2833e-05	4.9198e-05	5.6017e-05	5.1939e-05	3.4654e-05	0.00016898	0.0001558	0.00011739	0.00022627	0.00010122	0.00015943	0.00022184	0.00059529	0.0038724	0.00073766	0.00055726	0.00047987
0.79965	1.859e-05	6.3052e-06	5.5727e-06	5.3176e-05	1.7219e-05	3.6453e-05	9.9573e-06	3.1146e-06	4.1603e-05	4.7175e-05	4.0913e-05	1.5173e-06	6.326e-06	2.0851e-05	1.1053e-05	0.00010104	0.00010042	9.1746e-05	0.0015161	0.0038099	0.0014166	0.0002608
0.83773	8.0428e-06	2.0833e-05	6.5684e-06	2.7245e-05	6.108e-06	1.2314e-07	8.293e-06	2.1723e-05	7.8506e-06	1.1811e-05	8.2856e-06	2.0191e-05	3.262e-05	4.4376e-05	2.4279e-05	5.4686e-06	6.5275e-06	4.4157e-05	0.00047535	0.0017189	0.0035941	0.0023453
0.87581	8.9815e-06	2.8308e-05	2.2896e-05	3.2978e-06	2.839e-05	7.1553e-06	3.2756e-05	1.1889e-05	1.2949e-05	2.7734e-07	5.0632e-06	7.6675e-05	7.1704e-05	5.3229e-05	2.3387e-05	1.774e-05	1.7443e-05	8.1552e-05	0.00035518	0.00010946	0.0023024	0.0011942
0.91389	2.322e-06	2.8487e-07	1.4364e-05	4.0349e-05	1.2541e-05	5.8667e-06	3.2628e-06	9.9541e-06	3.2357e-05	3.3663e-06	5.8275e-06	1.7894e-05	1.0332e-05	1.3154e-05	1.5494e-06	2.4336e-05	2.0857e-05	2.6817e-05	6.6792e-05	7.5851e-05	0.00040525	0.00081494
0.95197	2.3703e-05	3.7413e-05	1.2656e-05	2.7462e-05	6.4442e-05	2.1003e-05	1.3913e-05	1.4022e-05	9.8569e-06	1.1549e-05	1.9562e-05	2.238e-05	4.1192e-05	8.1879e-05	2.6045e-05	1.1597e-05	1.6421e-05	2.7126e-05	0.00019383	3.698e-05	4.5576e-05	0.00013146
0.99005	3.397e-05	1.1492e-05	2.2328e-05	2.0102e-05	1.2155e-06	1.5071e-05	3.0986e-06	5.4948e-07	5.5308e-05	5.5386e-06	1.8261e-05	2.7435e-05	1.734e-05	8.7546e-06	2.7297e-05	6.0639e-06	3.4007e-05	2.5913e-05	3.5122e-05	1.8217e-05	9.5975e-05	0.00010337
1.0281	3.3593e-06	2.1776e-05	4.9065e-06	1.0505e-05	3.8936e-06	3.0199e-05	2.5228e-05	9.6856e-06	5.5123e-06	2.1068e-05	1.1354e-06	2.6668e-05	2.8879e-05	3.7434e-06	2.1725e-06	5.1953e-06	6.9756e-06	2.2104e-05	3.8187e-05	6.7127e-05	6.0042e-05	8.2382e-05
1.0662	1.8864e-05	3.1232e-05	2.1828e-05	1.0568e-06	1.7204e-05	1.3828e-06	4.4235e-05	5.7767e-07	2.4197e-05	6.2231e-06	5.1155e-05	5.0983e-05	6.3609e-05	5.546e-05	8.5692e-06	3.6966e-06	3.141e-06	6.0351e-07	0.00010111	6.8574e-05	2.782e-05	4.0411e-05
1.1043	1.6321e-06	2.114e-05	2.0405e-06	3.6704e-05	6.7165e-06	1.0465e-05	1.2693e-05	3.5585e-05	5.8741e-06	3.9958e-05	1.5202e-06	5.2878e-05	6.5893e-06	1.2502e-06	3.5585e-06	3.6343e-05	3.9351e-05	1.0975e-05	2.1781e-06	9.6281e-06	5.6794e-05	8.5549e-05
1.1424	1.0792e-05	1.3256e-05	2.8774e-06	2.5314e-05	6.5233e-06	6.2482e-06	9.8312e-06	6.1348e-06	6.8808e-06	1.3314e-06	3.1039e-06	1.9591e-05	9.8575e-07	4.3831e-05	6.4911e-06	8.8398e-06	2.8153e-05	2.5892e-05	9.7295e-05	1.6436e-05	2.4295e-05	3.7282e-05
1.1804	3.269e-05	1.0723e-05	2.0829e-05	1.8472e-05	1.1698e-05	1.4255e-05	1.3088e-05	1.6759e-05	8.561e-06	2.4999e-05	8.5267e-06	7.7602e-06	2.3513e-05	6.5372e-06	1.1469e-05	1.6806e-05	8.7154e-06	1.1926e-05	6.2524e-05	2.8141e-05	1.7298e-05	6.6774e-05
1.2185	4.1146e-05	6.0052e-07	2.4703e-05	1.4807e-06	2.6748e-06	2.1032e-06	1.3028e-05	3.1345e-07	1.6666e-05	6.4028e-06	1.6036e-05	1.1852e-06	1.1254e-05	3.4236e-06	3.0091e-06	7.2777e-06	4.1378e-06	1.8701e-05	1.2364e-05	2.1087e-06	4.8261e-05	2.069e-05
1.2566	1.2589e-05	5.2594e-07	5.4505e-06	1.1321e-05	5.8431e-06	5.3148e-07	3.9756e-06	9.6559e-06	1.2246e-06	2.8317e-05	7.6108e-07	2.0241e-05	1.8886e-05	2.382e-05	1.5889e-05	1.1744e-05	3.6757e-06	3.3172e-05	2.0935e-05	1.9114e-06	1.0444e-05	8.6764e-06
1.2947	4.6471e-06	6.439e-06	5.3759e-06	4.9521e-06	1.1811e-05	1.2135e-06	2.5815e-08	1.2136e-05	3.2921e-05	5.7544e-06	1.8942e-06	7.84e-07	4.945e-06	4.5768e-06	5.4428e-06	2.9862e-05	9.1523e-07	1.3086e-05	1.3224e-05	3.0765e-06	3.2911e-06	3.6926e-06

## Sheet: UM, 40 degrees
	Magnetic Field (T)
Frequency (THz)	0.58	0.66	0.74	1.17	1.41	1.8	2.87	3.15	4.14	4.66	5.27	5.75	6.46	7.29	8.45	10.16	11.61	12.6	13.91	17.14	19.75	22.12	26.35	29.31
0.19229	4.7382e-05	6.0011e-05	9.7232e-05	0.00014153	6.7778e-05	6.7326e-05	3.6038e-05	0.00024297	2.0705e-05	5.7136e-05	5.9077e-05	5.5401e-05	4.2394e-05	7.7208e-05	4.7139e-05	2.1374e-05	7.5522e-05	2.4979e-05	8.1439e-05	1.3926e-05	0.00011113	0.00022419	6.5427e-05	3.7235e-05
0.23075	5.3513e-05	0.00018665	9.047e-05	0.00010436	4.0893e-05	0.00013106	6.0125e-05	0.00012014	2.1715e-05	0.00012119	0.00010083	9.2059e-05	0.00013384	6.5601e-05	9.7491e-05	6.9459e-05	6.9909e-05	3.0905e-05	3.1398e-05	9.2922e-05	0.00016015	0.00024159	3.5018e-05	5.5781e-05
0.26921	0.00010087	5.8213e-05	1.124e-05	9.1048e-06	5.3498e-05	0.00011058	0.00012694	0.00013959	0.00013312	3.5793e-06	0.00013684	8.2802e-06	6.9945e-05	4.6761e-05	0.00014289	3.0037e-05	0.00016562	1.456e-05	6.7607e-05	3.6228e-05	7.9586e-05	9.4001e-05	5.9593e-05	0.00014888
0.30767	0.00029799	0.0001383	0.00026754	0.00013299	0.00012455	0.0001127	3.9091e-05	1.4627e-05	5.8729e-05	5.7072e-06	5.1085e-05	7.766e-05	3.6586e-06	1.3769e-05	0.00010285	4.3237e-05	3.445e-06	3.505e-05	3.8557e-05	9.8596e-05	0.00017732	0.00015701	3.073e-05	9.6955e-05
0.34613	0.00013793	0.00039821	0.00021316	0.00023201	0.00035901	0.00071655	0.00088018	0.00053106	1.0533e-05	0.00011624	0.00024074	0.00010865	0.00031085	0.00014978	6.485e-05	0.00012044	0.0001312	0.00015706	0.00020928	0.0002144	0.00039804	0.00022429	4.1145e-05	5.4482e-05
0.38459	4.0186e-06	2.3104e-06	1.6313e-05	5.8759e-05	2.5358e-05	4.9328e-05	6.8885e-05	5.6487e-05	0.00015974	0.0002172	0.00051232	0.00037524	0.00022014	9.6779e-06	1.4092e-05	5.3648e-07	1.9434e-05	1.0399e-05	9.0762e-06	1.4162e-05	1.5903e-05	3.3749e-05	3.8849e-07	1.0722e-05
0.42305	0.00012843	0.00014781	0.00016479	0.00017937	0.00011585	0.00023333	0.00038908	0.00030446	0.00024423	0.00020346	0.00036307	0.00032033	0.00075328	0.00093872	0.00012765	5.1546e-05	0.00031229	5.8719e-05	3.7032e-05	0.00012344	0.00033931	0.00040943	7.5469e-05	0.00018583
0.4615	0.00013498	0.0001478	0.00013164	0.00017505	0.00014082	0.0002979	0.0003466	0.00021835	0.00019702	0.00017223	0.00025613	0.00037359	0.00023664	0.0002849	0.00033601	0.00026674	0.00010694	0.00018227	8.6438e-05	0.00019979	0.00027986	0.00023161	3.4413e-05	1.9681e-05
0.49996	0.00010257	0.00015576	9.8038e-05	0.00014508	0.00018652	0.00033503	0.0003442	0.00021102	0.00015598	0.00012553	0.00025551	0.00022745	0.00033367	0.00018796	0.00010511	5.9431e-05	0.00030659	0.00043825	0.0003235	0.00018266	0.0001723	0.00021047	8.811e-06	9.635e-05
0.53842	0.0023732	0.0026031	0.002915	0.0030628	0.0030836	0.0030367	0.002059	0.001973	0.00072516	0.00062515	0.0010939	0.0011489	0.0006824	0.00063972	0.00029579	0.00015301	9.9193e-05	7.5855e-05	5.3513e-06	0.0011451	0.00057919	0.0010279	0.00012507	0.00074149
0.57688	0.00023358	0.00026578	0.00018809	4.9166e-05	5.1845e-05	0.00011819	0.0015963	0.00189	0.0042278	0.0048562	0.0039911	0.0029211	0.0011044	0.00011941	0.00035863	7.2834e-05	3.322e-05	0.00027868	0.00021161	0.00066911	0.0013134	0.0006795	0.00028218	0.00070354
0.61534	0.00023077	0.00019832	0.00023342	0.00022594	0.00030177	0.00048407	0.00040463	0.00047738	0.0003774	0.00053848	0.0010768	0.0016965	0.0026991	0.003463	0.0030343	0.00080109	0.0010598	0.000943	0.00090216	0.00060974	0.00019266	0.00016288	0.00044121	3.8598e-05
0.6538	3.6429e-05	0.0001002	5.7753e-05	7.8462e-05	9.0518e-05	7.5666e-05	0.00011583	0.00021205	2.9227e-05	0.00019047	8.9342e-05	7.8922e-05	3.437e-05	4.1466e-05	0.00033429	0.0050066	0.0043969	0.0015753	0.00050732	7.8887e-05	5.2311e-05	0.00025888	6.9296e-05	0.0004721
0.69226	0.00017198	0.00010112	4.835e-05	0.00014648	7.3192e-05	4.6752e-05	2.7637e-05	3.9828e-06	0.00016006	5.9013e-05	1.2491e-05	7.6172e-05	7.5153e-05	0.00017645	0.00019391	0.00055799	0.0038024	0.0084865	0.0046851	0.00053804	0.00062037	0.0003711	3.6767e-05	9.4568e-05
0.73072	1.7078e-05	2.9999e-05	2.9085e-05	5.3736e-05	3.0913e-05	0.00017209	1.8601e-05	5.4695e-05	7.4369e-06	2.4239e-05	3.8472e-05	7.3541e-06	4.4077e-06	1.6379e-06	1.3844e-06	8.6769e-05	0.00019194	0.00045786	0.0042746	0.0010851	0.0002563	0.00020082	0.00018342	3.0686e-05
0.76917	0.00030231	0.00026225	0.0003006	0.00018574	0.00026056	0.00027185	0.00027665	0.00015207	0.00030587	0.00023768	0.00024558	0.00030565	0.00019997	0.00026597	0.00019171	0.00032335	0.00028989	0.00069429	0.0014393	0.0097822	0.0017282	0.0011187	0.00016778	4.3097e-05
0.80763	0.00025522	0.0002701	0.00022586	0.00012842	0.00039264	0.00038948	0.00058985	0.00017707	0.00029261	0.00029306	0.0004479	0.00018772	0.00035283	0.00031478	0.00022463	0.00063383	0.00029232	0.00064542	0.00086852	0.0031237	0.0097915	0.0022135	2.8492e-05	0.0012703
0.84609	0.00015152	9.5673e-05	0.00012681	0.00015063	0.00019654	0.00023981	0.00025563	0.00017649	0.00015775	0.0001237	0.00020819	0.00017524	0.00016175	0.00024277	0.00022378	0.0003815	0.00020976	0.00017689	0.00015151	0.0002289	0.0044925	0.0029623	0.00013572	0.00023462
0.88455	4.2297e-06	4.8182e-05	7.7374e-06	4.7273e-05	1.6915e-05	4.7603e-06	3.0453e-05	1.0955e-05	4.9728e-06	1.8065e-05	6.1152e-06	2.5725e-05	2.7402e-05	2.1446e-05	5.7895e-05	8.579e-06	0.00010424	2.5821e-06	3.6652e-05	0.00020608	0.0016258	0.0074717	0.00037194	0.00012655
0.92301	3.143e-05	8.3361e-05	5.8759e-05	3.2068e-05	9.1495e-06	3.5692e-05	3.6442e-06	1.2876e-05	3.5818e-05	3.1299e-05	4.1498e-05	3.042e-05	6.8531e-05	8.1676e-05	4.4404e-05	1.9432e-05	0.00016641	6.8131e-05	6.352e-05	8.0099e-05	0.00032237	0.00206	0.00039008	0.00014093
0.96147	4.9848e-05	3.8374e-05	2.487e-05	5.4261e-05	2.0684e-05	6.258e-05	7.5597e-05	1.5483e-05	3.8076e-05	5.7529e-05	5.0161e-05	2.5144e-05	8.7481e-05	8.4945e-05	3.375e-05	4.2173e-05	0.00015333	0.00010868	0.00013631	4.46e-05	0.00016943	0.00076141	0.002216	0.00049773
0.99993	2.0369e-05	7.6169e-06	6.7306e-06	2.8796e-06	7.131e-06	5.0081e-06	2.644e-05	8.0274e-06	4.2981e-06	2.5906e-05	1.7532e-06	3.0114e-05	2.5817e-05	2.2535e-05	4.7917e-06	3.2242e-05	2.6426e-05	8.3863e-06	2.3298e-06	4.587e-05	0.00014542	0.00031985	0.0048101	0.00096637
1.0384	5.0182e-06	1.7478e-05	4.3492e-05	3.3077e-05	5.9413e-05	8.0069e-05	1.9494e-06	1.9657e-06	1.6465e-07	3.9479e-05	3.1125e-05	5.275e-06	3.5188e-05	2.3522e-05	1.7365e-05	2.4468e-05	3.1684e-05	8.8669e-05	0.00013727	5.1292e-05	5.8637e-05	9.4934e-05	0.0013616	0.002845
1.0768	8.8461e-05	9.4634e-05	5.1546e-05	4.0977e-05	0.00017123	8.2766e-05	0.00012977	3.9414e-05	0.00017401	0.00010283	6.6838e-05	9.6792e-05	8.5727e-05	4.4503e-05	0.00018341	0.00017888	2.0838e-05	0.00010523	0.00014823	3.9404e-05	0.00012609	0.00027835	0.0005697	0.0023282
1.1153	1.2264e-05	5.6865e-06	7.8487e-06	3.0136e-06	1.6361e-05	6.9096e-06	2.9225e-05	2.1023e-05	8.5702e-06	8.1409e-06	6.9587e-06	1.2705e-05	1.7469e-05	3.3111e-07	1.7672e-06	3.4077e-06	7.6936e-06	3.1431e-06	1.8921e-05	8.6966e-05	0.00015486	0.00013167	0.00014443	0.00067809
1.1538	0.00011379	9.3719e-05	2.911e-05	4.2658e-05	0.00011943	0.00010711	4.2924e-05	6.6068e-05	6.9614e-05	7.8922e-05	6.2825e-05	6.3465e-05	7.6646e-05	8.0109e-05	4.2129e-05	0.00012692	5.5999e-05	9.3693e-05	0.00019979	4.9497e-05	3.4038e-06	7.7537e-05	0.00031643	0.00040547
1.1922	4.0904e-05	1.1188e-05	6.2742e-05	3.4625e-05	0.00010665	2.8648e-05	4.3106e-05	8.0709e-05	9.2205e-06	2.6588e-05	4.5042e-05	1.3331e-05	6.0377e-05	8.5205e-05	3.5501e-05	7.4863e-05	3.3757e-05	5.8834e-05	8.0883e-05	5.9541e-06	3.6351e-07	5.375e-05	0.00024868	0.00031546
1.2307	1.2813e-06	1.5533e-06	3.5526e-05	1.0391e-05	1.1549e-05	2.1262e-05	1.8811e-05	1.3919e-05	5.1238e-07	2.721e-06	2.8903e-06	4.4016e-06	3.4024e-06	1.3634e-05	3.3832e-06	4.9849e-06	3.0944e-05	1.7201e-06	1.9267e-05	8.2215e-06	1.2324e-05	3.0225e-05	0.00023212	0.0002386
1.2691	2.4148e-05	4.7178e-05	3.4835e-05	1.1697e-05	3.8794e-05	2.2581e-05	3.2477e-06	2.9311e-05	6.0543e-05	3.769e-05	5.3794e-06	2.6135e-05	1.5731e-05	6.3578e-05	4.8798e-05	0.00011423	4.4704e-05	2.8498e-05	5.7865e-05	2.3853e-05	1.8198e-05	5.1651e-05	0.00019069	0.00015625
1.3076	1.03e-05	7.882e-05	2.7585e-05	4.765e-05	2.4754e-05	4.4915e-05	7.6596e-06	5.432e-05	4.3579e-05	4.0123e-05	5.989e-05	2.0308e-05	8.4675e-05	5.3793e-05	3.1281e-05	5.1646e-05	5.4829e-05	5.8198e-05	2.2521e-05	7.6257e-07	2.3245e-05	3.5673e-05	8.5079e-05	3.7346e-05

## Sheet: LM, 40 degrees
	Magnetic Field (T)
Frequency (THz)	0.58	0.66	0.74	1.17	1.41	1.8	2.87	3.15	4.14	4.66	5.27	5.75	6.46	7.29	8.45	10.16	11.61	12.6	13.91	17.14	19.75	22.12	26.35	29.31
0.19229	5.0828e-05	3.3817e-05	5.6958e-05	1.4136e-05	2.2151e-05	2.993e-05	1.4535e-05	8.8847e-05	5.3376e-05	3.3859e-05	3.535e-05	5.5067e-05	5.6527e-06	6.4515e-05	3.7092e-05	1.6803e-05	3.7507e-05	1.1796e-05	5.5869e-05	7.6803e-06	6.0319e-05	1.2343e-05	7.9445e-05	4.454e-05
0.23075	3.4015e-05	1.2011e-05	2.9873e-05	2.3936e-05	8.1818e-06	6.9489e-06	1.129e-05	3.2964e-05	1.4801e-05	3.6345e-05	4.7597e-05	4.5407e-05	8.8367e-05	4.9394e-05	8.8388e-06	6.2645e-06	7.3318e-06	4.5302e-06	5.8563e-06	4.4178e-06	5.8236e-05	2.2071e-05	6.6651e-06	7.8056e-06
0.26921	0.00015547	0.00010896	8.5974e-05	1.4323e-05	4.2334e-05	3.0472e-05	8.015e-06	6.2142e-05	1.129e-05	3.2258e-05	0.00013951	0.00013769	7.4931e-05	0.00021435	1.6495e-06	5.7447e-05	9.3755e-05	3.5199e-06	3.5457e-05	7.9194e-07	7.7879e-05	0.00018862	0.00014525	5.7298e-05
0.30767	0.00031185	0.00047474	0.00016539	0.00015553	9.6094e-05	0.00010949	4.8423e-05	6.2693e-05	4.9235e-05	3.7961e-05	3.3762e-05	0.00019159	3.4946e-05	4.3864e-05	5.2767e-05	4.0761e-05	5.379e-05	4.0567e-05	8.8686e-05	1.8662e-06	9.1052e-06	7.4376e-05	0.00015153	0.00014121
0.34613	4.2075e-05	1.671e-05	2.1393e-05	5.5222e-05	4.4193e-05	0.00014297	0.00015892	0.00028324	0.00049644	0.0002701	4.5072e-05	0.00014186	0.00013147	8.9416e-05	5.9784e-05	2.5322e-05	5.6213e-05	3.0237e-05	4.3265e-06	5.0054e-05	8.5451e-05	1.9004e-05	0.0001223	0.00029966
0.38459	8.728e-06	1.2021e-05	1.8848e-05	1.7663e-05	1.9013e-05	1.451e-05	3.5079e-05	2.6998e-05	0.00024698	0.00070222	0.0010567	0.00099677	0.0005571	8.2678e-05	2.3451e-05	0.00010238	0.00015852	7.8296e-05	0.00016267	0.0001092	1.0897e-05	3.2378e-06	9.2508e-05	0.00013311
0.42305	9.4552e-06	8.6696e-05	4.1189e-05	8.6124e-06	5.576e-05	1.2318e-06	1.6338e-05	3.619e-05	3.703e-05	0.00017173	9.0637e-05	0.00013976	0.00067705	0.0012499	0.0012979	0.00014624	0.00025802	9.9186e-05	0.00027626	3.0152e-05	7.1557e-06	8.9205e-06	3.0168e-05	4.0811e-05
0.4615	8.0516e-05	1.7311e-05	0.0001309	7.2218e-06	3.0545e-05	1.4127e-05	3.5028e-05	6.6016e-06	6.0782e-05	5.8906e-05	6.0684e-05	4.9588e-05	4.9903e-05	9.0166e-06	0.00010233	0.0020863	0.00057765	8.3388e-05	0.00021713	3.0784e-05	7.9143e-05	6.967e-05	1.6197e-05	1.5963e-05
0.49996	1.3446e-05	6.3483e-06	0.00010342	3.1416e-05	1.4548e-05	2.1583e-05	1.8622e-05	2.0917e-05	4.8062e-05	1.0437e-05	3.3659e-05	2.2744e-05	2.4882e-05	1.4796e-05	1.5223e-05	7.5769e-06	0.00043048	0.0012934	0.0012673	7.6242e-05	0.00010025	4.2299e-05	2.7192e-05	0.00021228
0.53842	6.9488e-05	8.4099e-05	4.6173e-05	6.7808e-06	7.0633e-05	8.3626e-05	4.5545e-06	2.0536e-05	7.8555e-05	6.8661e-05	2.0156e-05	1.1572e-05	3.9763e-05	8.9568e-05	6.4594e-05	4.7301e-05	3.9259e-06	2.4762e-05	0.00028878	0.00062471	1.5069e-06	4.1168e-05	1.6708e-05	2.378e-05
0.57688	0.0001183	4.221e-05	8.2717e-05	0.00012498	6.5357e-05	5.5619e-05	0.0001828	0.00016375	0.00026656	0.00024198	0.00048099	0.00024106	0.00032618	6.2334e-05	7.1869e-05	6.9495e-05	9.27e-05	2.5343e-06	2.9501e-05	0.00024251	0.00031473	0.00027286	3.2828e-05	4.674e-05
0.61534	1.3898e-05	3.95e-07	6.156e-05	3.2838e-05	2.5808e-05	3.4408e-05	2.5475e-05	5.358e-06	2.7037e-05	2.4238e-05	0.0001441	0.00021595	0.00073428	0.0010215	0.0010316	0.00010037	0.00019032	3.4309e-05	9.0081e-06	6.1688e-05	0.00010281	0.00022147	0.00015845	7.6509e-05
0.6538	0.00014358	4.2595e-05	0.00012833	5.879e-05	5.4418e-05	3.5769e-05	5.7183e-05	1.5553e-05	2.6822e-05	2.1096e-05	5.6346e-05	4.3171e-05	8.2541e-05	7.6721e-05	0.00010421	0.0024333	0.00066213	0.00013579	0.00019668	0.00031416	0.0003938	1.1619e-06	0.00069266	0.00048002
0.69226	4.0563e-06	3.2078e-05	2.078e-05	2.1646e-05	3.624e-05	2.1671e-05	4.2028e-05	3.4337e-05	7.35e-07	1.7944e-05	4.9368e-05	2.7408e-05	9.4479e-05	5.0777e-05	7.2298e-05	0.00020082	0.0016671	0.0043307	0.0020172	0.00036795	0.00029739	3.7893e-05	0.00019133	0.00019689
0.73072	4.0384e-05	2.5423e-06	1.3823e-05	1.5819e-05	3.091e-05	3.2891e-07	5.2969e-06	8.7965e-06	1.1889e-05	1.0764e-05	2.2435e-05	1.2535e-05	3.553e-05	4.7828e-05	6.8745e-05	0.00014648	0.00035762	0.00029091	0.0045333	0.0010442	0.00040081	4.7496e-05	0.00034708	0.00016251
0.76917	4.9525e-05	2.5119e-05	5.5732e-06	3.9745e-06	2.3189e-06	1.2972e-06	1.7109e-05	4.3469e-06	1.7107e-05	3.7226e-05	5.0371e-05	2.6375e-05	6.9125e-05	4.4853e-05	8.5813e-06	1.6994e-05	0.00010338	0.0001119	0.0006344	0.0045683	0.00049526	8.58e-05	0.00021591	2.2622e-05
0.80763	1.5792e-05	5.6517e-06	1.9805e-05	3.6551e-05	5.3655e-06	1.3045e-06	3.5871e-06	1.733e-05	5.9394e-06	5.5415e-06	8.9121e-06	1.9868e-05	2.6278e-05	1.5401e-06	3.872e-05	3.9975e-05	2.6942e-05	1.5087e-05	0.00017668	0.0039917	0.0041999	0.00027755	0.00014332	1.5681e-05
0.84609	4.7111e-06	9.4811e-06	7.041e-05	3.9387e-05	7.7097e-05	2.6494e-05	3.1008e-06	4.591e-06	1.2406e-05	2.3852e-05	8.2347e-05	2.6212e-05	3.3716e-05	4.8621e-05	1.795e-05	4.9401e-05	1.0009e-05	1.0617e-05	7.5344e-06	0.0009293	0.0028433	0.0013986	0.00013904	1.3463e-05
0.88455	2.8638e-05	3.1273e-05	2.7504e-05	4.6737e-05	3.5443e-05	1.312e-05	1.5781e-05	3.2354e-05	3.7407e-06	1.695e-05	6.9567e-05	4.4053e-05	9.7812e-07	1.5794e-05	1.2593e-05	8.4587e-07	6.5992e-06	2.9363e-05	7.7534e-05	0.0002193	0.0010127	0.0015607	5.9663e-05	0.00014894
0.92301	9.8485e-06	3.8506e-06	5.6284e-05	6.1785e-07	2.6764e-05	1.1929e-05	1.4712e-05	2.0853e-05	1.5029e-05	8.4439e-07	5.0555e-05	8.9699e-06	1.3715e-05	6.4821e-06	4.1603e-06	2.9553e-05	3.0279e-05	3.3819e-05	0.00011599	9.7661e-05	0.00034288	0.0032419	0.0001893	0.00010408
0.96147	2.6236e-06	8.2854e-06	2.2036e-06	2.3824e-06	1.8405e-05	3.8667e-06	2.9381e-05	6.1615e-06	1.794e-05	1.3509e-05	4.1723e-06	2.196e-06	5.1294e-05	4.5159e-06	2.1094e-05	4.1132e-06	4.7207e-06	3.302e-06	3.6428e-05	0.00018334	0.00026665	0.00071776	0.00097338	0.00017844
0.99993	1.5723e-05	1.129e-05	2.3793e-05	1.6111e-05	3.5099e-05	2.3114e-05	1.7179e-05	3.1396e-05	3.3304e-06	1.8415e-05	2.2497e-05	1.7881e-07	8.0583e-06	2.5987e-05	1.4214e-05	1.1811e-05	7.3435e-06	1.5299e-05	8.9929e-05	0.00016666	5.898e-05	0.00017454	0.00036749	0.00043442
1.0384	5.7261e-05	2.4115e-05	3.7838e-05	0.00011544	1.7977e-05	5.6754e-06	1.1132e-05	2.0644e-06	4.1836e-05	2.5865e-05	3.0848e-05	3.014e-05	6.5402e-06	3.4886e-05	4.5349e-05	2.0808e-05	0.0001587	1.3814e-05	5.1159e-05	0.00012491	1.7711e-05	0.00017104	0.0012595	0.001336
1.0768	2.0704e-05	2.099e-05	9.0862e-06	9.1702e-06	9.7652e-06	7.1241e-06	3.2405e-07	4.1755e-06	1.0764e-05	4.618e-05	1.5966e-05	1.7096e-05	2.9741e-05	3.1118e-05	2.0859e-05	6.3726e-06	1.1928e-05	7.7956e-06	5.2363e-05	5.1327e-05	2.1213e-05	8.5366e-05	0.00068276	0.00061874
1.1153	2.4965e-06	1.3343e-05	1.4352e-05	1.844e-05	5.3788e-06	6.293e-06	7.8905e-06	1.1265e-06	1.6806e-07	3.5754e-06	1.6345e-06	7.2256e-06	6.0767e-06	6.8754e-06	6.1002e-06	1.8939e-06	2.2874e-05	1.1399e-05	1.6213e-05	4.5244e-05	2.4849e-05	0.0001292	7.1573e-05	0.00077726
1.1538	2.843e-06	6.0844e-07	3.1805e-05	1.4242e-05	8.4442e-07	2.272e-06	9.2134e-06	1.9634e-06	6.4161e-06	5.6933e-07	1.3627e-05	1.9022e-06	1.6209e-05	1.5605e-05	2.8368e-05	1.3111e-06	7.0854e-06	4.8678e-06	2.8221e-05	4.6621e-05	2.115e-05	5.6853e-05	0.00010217	0.00024208
1.1922	3.5271e-05	2.3576e-05	9.4141e-06	1.0142e-05	6.5916e-06	1.0508e-05	1.3941e-05	1.0026e-07	7.9528e-06	4.7401e-06	1.313e-05	2.7625e-05	1.3513e-06	1.017e-06	8.0468e-06	1.7099e-05	9.9067e-06	1.5705e-05	2.1757e-06	3.3021e-05	3.8567e-05	3.691e-05	1.0791e-05	0.00015949
1.2307	4.7671e-05	3.8492e-06	4.4899e-06	1.1393e-05	1.9097e-06	1.2496e-05	9.3184e-06	3.569e-06	1.0583e-05	1.469e-06	1.7393e-05	2.3571e-05	1.3982e-05	2.878e-06	6.3668e-06	3.9208e-07	7.0756e-06	6.2755e-07	4.1782e-06	3.3519e-05	3.634e-05	7.4629e-06	6.0075e-06	9.4925e-05
1.2691	4.1662e-06	4.8898e-06	6.4001e-06	7.3409e-06	2.3478e-05	1.0933e-05	1.8516e-05	1.1779e-05	8.5169e-06	3.3156e-06	2.1773e-05	5.8e-08	4.5392e-06	2.1844e-06	2.3493e-06	3.4791e-05	6.7701e-06	3.4563e-06	2.7632e-05	7.8668e-06	6.6675e-06	1.9401e-05	1.0899e-05	0.00013935
1.3076	3.2033e-05	4.2341e-06	7.3066e-06	2.017e-05	2.7902e-06	1.3058e-05	4.2194e-06	1.4079e-05	1.2429e-05	5.7463e-06	1.548e-05	3.1377e-05	2.0741e-05	5.2774e-07	1.8318e-05	3.4342e-06	3.6626e-05	1.4034e-05	2.0848e-05	3.8706e-05	2.4313e-07	9.2239e-05	1.1742e-05	0.00024259

## Sheet: UM, 60 degrees
	Magnetic Field (T)
Frequency (THz)	0.57	0.64	0.77	1.21	1.39	1.68	2.75	3.14	4.16	4.66	5.3	5.75	6.45	7.31	8.46	10.18	11.61	12.53	13.93	17.17	19.73
0.18041	1.781e-05	3.9584e-05	5.7203e-05	9.1907e-05	4.8162e-05	0.00037892	2.392e-05	0.00010347	3.0304e-05	7.9365e-07	8.277e-05	6.5588e-05	0.00022481	3.7259e-05	7.5943e-05	2.7505e-06	2.518e-05	0.00027498	2.5351e-05	0.00029814	8.7208e-05
0.21649	8.759e-05	8.4625e-05	1.1137e-05	7.6478e-05	9.9614e-05	0.00014375	3.6798e-05	0.00016174	0.00010739	7.7708e-05	3.9905e-05	4.2795e-05	6.4223e-05	2.6808e-06	1.844e-05	2.7597e-05	3.8402e-05	5.1652e-05	0.00015024	0.00011004	0.00023359
0.25257	4.5104e-05	0.00036547	5.2553e-05	0.00038258	6.7758e-05	6.5989e-05	0.00011667	7.5085e-05	6.7396e-05	5.718e-05	6.4805e-05	3.0116e-05	0.00011793	2.486e-05	9.2271e-05	2.531e-05	0.00016929	2.0841e-05	7.6898e-05	3.241e-05	0.00015674
0.28866	9.0363e-05	5.2192e-05	0.00018857	8.0298e-05	8.9926e-05	0.00032239	0.00017049	0.00026992	7.9875e-05	4.1127e-05	0.00014995	1.9317e-05	2.6772e-05	0.00019747	1.0756e-05	0.00018076	6.4013e-05	0.00010017	0.00026458	0.0004255	0.00024578
0.32474	4.3545e-05	4.8441e-05	7.4285e-05	6.27e-06	9.9566e-05	1.826e-05	6.9248e-05	0.00027352	9.8521e-06	2.7107e-05	2.419e-05	2.8663e-05	3.0108e-05	5.9524e-05	3.2435e-06	0.00011181	3.8325e-05	2.8856e-05	0.0002735	2.7208e-06	7.6776e-05
0.36082	0.0001592	0.00024337	0.0001844	1.8121e-05	0.00013474	4.8295e-06	9.2004e-05	4.4925e-05	0.00022618	0.00019129	0.00034729	8.5937e-05	2.3427e-05	0.00021618	7.1559e-05	0.00020629	9.5389e-05	2.6916e-05	0.00011115	1.5547e-05	1.5974e-05
0.3969	4.3522e-05	0.00010651	5.7938e-05	1.7283e-05	5.256e-05	0.00010536	7.2981e-05	9.6013e-05	0.00010683	7.8738e-05	9.7511e-05	5.6251e-05	7.2586e-05	0.00012896	5.6316e-05	6.5008e-05	9.276e-05	8.9045e-05	2.4736e-05	9.8967e-05	4.5396e-05
0.43298	0.00029687	0.00060154	0.00029587	0.00023381	0.00031263	0.00011946	0.00036865	0.00020766	0.00046834	0.00040524	0.00028695	0.00032328	0.00046285	0.00040721	0.00045849	0.00033673	0.00022163	0.00020326	0.00019028	0.00015037	0.00011529
0.46907	0.00051519	0.0002832	0.0001607	0.00077235	0.00026639	0.00091868	0.00030427	0.00046743	0.00053894	0.00031009	0.00021687	0.00042081	0.00065541	0.00016113	0.00054895	0.00028862	0.00028154	0.00048531	8.8377e-05	0.00053511	0.00042355
0.50515	0.00073117	0.00065033	0.00064749	0.00053274	0.00063745	0.00077373	0.00058682	0.00088722	0.00068137	0.00056205	0.00043334	0.00048165	0.00055121	0.00049358	0.00045742	0.00045288	0.0003032	0.00040445	0.00013348	0.0001747	0.00013199
0.54123	0.0034147	0.0041148	0.0043141	0.003782	0.0049112	0.0032072	0.0029202	0.0015329	0.0014556	0.00096155	0.00078171	0.00091764	0.00080317	0.00044803	0.00048556	0.00022349	0.0003536	9.5435e-05	2.8099e-05	8.3512e-05	1.2626e-05
0.57731	0.00034225	0.00037498	0.00042487	0.0003948	0.00022403	0.00026882	0.001003	0.0012753	0.0042425	0.0060072	0.0067775	0.0054959	0.0033905	0.00060405	0.00038057	2.0139e-05	0.00015846	9.68e-05	0.00011704	0.00047994	0.00047144
0.6134	0.0001318	5.6289e-05	0.00020847	0.00049113	0.0002253	0.00025775	0.00047458	0.0001105	0.00053598	0.00027483	0.00039988	0.0010108	0.003224	0.0056756	0.0055167	0.0011613	0.00063835	0.00047283	0.00032654	0.00018637	0.00010016
0.64948	5.0658e-05	0.00015648	0.000196	3.1945e-05	0.00013723	4.6547e-05	0.00021998	9.5193e-06	7.0723e-05	6.4811e-05	5.1472e-05	1.8714e-05	7.6174e-06	9.0475e-05	0.00043029	0.0080777	0.0034009	0.0011288	0.00073006	0.00010647	1.9513e-05
0.68556	0.00028772	0.00029405	0.00033233	0.00017948	0.0003041	0.00021693	8.8131e-05	0.00018215	0.00026472	0.0003359	0.00030818	0.00029389	0.00030428	0.00051033	0.00043915	0.0010927	0.0081597	0.007838	0.0010166	0.00043637	0.00025426
0.72164	0.00011214	4.9645e-05	7.5122e-05	0.00022615	0.00016623	0.00017685	0.00015412	5.9761e-06	0.00012132	8.3924e-05	0.00014711	0.00023128	0.00020988	9.26e-05	0.00032001	0.00038243	0.00097502	0.0015322	0.0088714	0.00062689	0.00021377
0.75772	5.2411e-05	8.9795e-05	7.2031e-05	0.00010733	5.6894e-05	6.9353e-05	1.9606e-05	4.0136e-05	3.1081e-05	4.3415e-05	3.9536e-05	2.402e-05	2.6961e-05	2.43e-05	4.5506e-06	5.2376e-05	6.716e-05	0.0002919	0.00063672	0.0018365	0.00011783
0.79381	3.109e-05	3.6353e-05	7.5909e-05	0.00010764	0.00014049	3.6711e-05	0.00015868	3.3296e-05	7.8213e-06	2.5434e-05	0.0001289	8.2484e-05	0.00010742	0.00013482	0.00012961	0.00035609	0.00040902	0.00030634	0.00065716	0.007151	0.0012588
0.82989	1.7875e-05	5.2368e-05	7.528e-05	6.003e-05	6.3482e-05	0.00014297	3.5168e-05	6.5071e-05	1.697e-05	3.1575e-05	1.9975e-07	5.0647e-05	0.00017032	1.2562e-05	4.3762e-05	3.8448e-05	2.196e-05	3.2946e-06	5.0779e-05	0.00030953	0.0021191
0.86597	2.4855e-07	3.5448e-05	2.0848e-05	8.8177e-05	3.3045e-06	8.5149e-05	4.7469e-05	7.9328e-05	2.6373e-05	8.9062e-06	4.3438e-06	5.9843e-06	9.6859e-05	7.6132e-06	0.00011068	1.2788e-05	4.5666e-05	1.43e-05	3.6177e-05	8.1021e-06	0.0029246
0.90205	0.00011538	0.0001599	0.00024935	0.00010771	5.824e-05	9.3201e-05	0.00014844	1.0986e-05	0.00017229	0.0001382	7.2576e-05	5.3303e-05	7.9135e-05	0.0001328	0.00010576	3.1173e-05	1.4714e-05	3.4289e-05	7.2008e-06	3.0279e-05	0.00037522
0.93813	0.00011991	5.1288e-05	4.5151e-05	0.00023716	6.1301e-05	0.00014977	6.4074e-05	0.00017002	7.832e-05	5.6193e-05	6.646e-05	8.3423e-05	5.832e-05	4.7604e-05	0.00015347	4.2287e-05	0.00014755	3.1569e-05	7.167e-06	0.00022474	0.00072281
0.97422	0.0002426	0.00027302	6.9273e-05	2.6797e-06	0.00010438	1.7695e-05	0.00011219	1.2846e-05	0.00010752	0.0002164	0.00020002	8.0985e-05	2.5228e-05	0.00010091	1.5691e-05	0.00011905	0.00012233	8.4912e-05	0.00023444	9.4966e-05	0.00047294
1.0103	2.9818e-05	6.9449e-06	2.3343e-05	8.1143e-05	5.5656e-06	8.8165e-05	1.8918e-05	0.00010954	2.838e-06	5.371e-07	5.0996e-06	1.5108e-05	3.2271e-06	6.1067e-06	0.00010554	2.1736e-05	0.00013011	0.00010347	8.3555e-05	0.00020453	0.00014014
1.0464	8.2917e-05	0.00016003	0.00014027	1.3875e-05	8.472e-05	6.299e-06	0.00011492	1.9672e-05	7.5749e-05	8.1416e-05	0.00013403	3.8067e-05	2.5937e-05	0.00012298	1.6755e-05	2.7329e-05	4.0106e-05	7.1536e-06	2.6056e-05	4.2807e-05	0.00016567
1.0825	8.3764e-05	5.9296e-05	8.751e-05	0.00023204	0.00017763	0.00018358	1.4904e-05	3.8829e-05	7.7697e-05	0.00013874	0.00013623	0.00017471	0.00013388	0.00013414	0.00019856	0.00016239	0.00039514	0.00030058	0.00031486	0.00037466	9.5494e-05
1.1185	6.6655e-06	3.8302e-05	9.0221e-05	1.7541e-06	3.5253e-05	2.8214e-06	2.2402e-05	2.7013e-06	1.1039e-05	3.5363e-05	2.9596e-05	6.0184e-06	4.6954e-05	8.4926e-05	2.3198e-06	1.9866e-05	2.2076e-05	2.1197e-05	1.2829e-05	2.7545e-05	3.8524e-05
1.1546	7.7272e-05	0.00010018	5.8285e-05	6.7934e-05	5.2962e-05	4.8355e-05	3.906e-05	3.3743e-05	9.2446e-05	6.5914e-05	4.4281e-05	5.5155e-05	8.4217e-05	6.9499e-05	8.3556e-05	8.5124e-05	8.7276e-05	7.9524e-05	7.2042e-05	0.00017361	0.00019993
1.1907	2.1775e-05	1.9526e-05	4.3845e-05	4.0651e-05	1.1532e-06	1.4241e-05	6.8196e-06	2.5499e-05	1.8192e-05	3.0236e-05	2.027e-05	1.119e-05	1.2609e-05	5.9059e-05	1.8431e-05	3.355e-05	6.1043e-05	3.308e-05	4.2042e-05	5.5183e-05	3.2473e-05
1.2268	9.8528e-06	1.7638e-05	1.4729e-05	1.4923e-05	1.3176e-05	2.6127e-05	8.9941e-08	3.2235e-05	1.862e-05	1.4974e-05	1.6045e-06	8.2879e-06	1.8995e-05	1.8026e-05	2.1259e-05	1.2199e-05	1.3469e-05	7.5952e-06	7.1027e-06	1.3482e-06	1.4272e-05
1.2629	1.7211e-05	2.1605e-05	1.6929e-05	5.0438e-05	1.4054e-05	6.1304e-05	1.8025e-05	2.6215e-05	1.2862e-05	6.5078e-06	2.5887e-05	1.3613e-05	4.3305e-05	3.4207e-05	5.8744e-06	1.3516e-06	8.3376e-06	4.2981e-05	6.7705e-06	0.00016018	5.2426e-05
1.299	7.362e-07	1.1776e-07	1.623e-06	5.9329e-05	1.2053e-05	2.3515e-05	9.9773e-06	2.7419e-06	4.6514e-06	1.7434e-07	2.58e-06	5.6136e-06	7.9991e-06	5.3816e-06	2.5433e-05	3.1644e-07	6.3796e-05	5.3125e-05	7.3719e-06	0.00012618	2.4046e-05

## Sheet: LM, 60 degrees
	Magnetic Field (T)
Frequency (THz)	2.8	3.08	4.15	4.67	5.27	5.75	6.45	7.28	10.15	11.61	12.55	19.76
0.19625	9.2971e-05	1.5037e-05	3.2392e-05	1.2473e-06	6.0228e-05	4.1188e-05	3.1203e-05	1.2623e-06	0.00013338	2.4775e-05	0.00032138	6.4711e-07
0.21409	0.00011179	4.2324e-05	4.3091e-05	1.3303e-05	2.7935e-05	5.2148e-05	9.5454e-06	1.7406e-05	1.7032e-06	8.3574e-05	3.7005e-05	2.9868e-05
0.23193	9.1542e-06	9.0776e-05	5.0402e-06	5.5609e-06	0.00010552	8.0356e-06	1.1797e-05	1.6654e-05	0.0001549	0.00011236	8.6127e-05	9.0548e-08
0.24977	0.00019739	0.00020673	6.6678e-05	2.1143e-05	0.00012393	7.6607e-05	0.00016788	7.0464e-05	4.0004e-05	4.7129e-05	0.00025935	3.6296e-06
0.26761	4.6263e-05	0.00013687	0.00016836	0.00013366	0.00026816	0.0011099	0.0021534	8.0674e-05	0.0018277	0.00014024	0.00010551	9.0477e-07
0.28545	2.6301e-05	0.00010488	2.1972e-05	2.4404e-05	6.0193e-05	2.2135e-05	0.00010229	3.9591e-06	0.00023132	3.8111e-05	0.00010123	3.3754e-05
0.30329	8.341e-06	3.9715e-05	7.4971e-05	4.2596e-05	3.0098e-05	7.9771e-05	2.6606e-05	8.2064e-05	6.3602e-05	7.19e-06	4.7276e-05	1.4057e-05
0.32113	0.00023821	0.00020572	8.8693e-05	1.0502e-06	8.9869e-06	5.6594e-05	5.7482e-06	8.2116e-07	5.4733e-06	4.3606e-06	5.8005e-06	3.9435e-05
0.33897	4.793e-05	0.00014629	0.00017732	0.00025792	8.2317e-05	5.4611e-06	4.7055e-05	0.0001383	1.0613e-05	8.9549e-05	3.118e-05	2.8187e-05
0.35681	2.8914e-05	2.2808e-06	2.6061e-05	0.00016901	0.00031874	0.00053876	0.00012663	2.0854e-06	6.0328e-06	6.0113e-06	8.1108e-05	6.3642e-06
0.37465	2.6957e-06	5.4247e-06	0.00012783	4.2064e-06	5.0817e-06	0.00028677	0.0002124	0.00035063	5.9309e-06	6.884e-05	6.5106e-05	8.5444e-06
0.39249	1.7908e-05	2.8042e-05	1.5395e-06	4.8472e-07	2.0959e-05	3.644e-05	5.9707e-06	4.2168e-05	2.8536e-05	8.5567e-05	4.4205e-05	1.5929e-05
0.41033	9.4916e-05	1.6353e-05	4.243e-05	1.4848e-05	5.6197e-05	0.0001103	0.00017577	4.8441e-06	0.00025758	9.0033e-06	6.533e-05	1.7248e-05
0.42817	8.491e-06	6.4545e-06	9.3023e-06	4.7898e-06	5.961e-05	3.0414e-05	1.2835e-05	5.4148e-05	2.5033e-05	0.00016108	0.00015939	9.7672e-06
0.44601	4.5016e-06	4.0431e-05	2.5752e-05	1.9895e-06	1.9535e-05	1.1811e-05	1.5317e-05	4.9688e-06	2.58e-06	7.4752e-05	1.3845e-05	2.6311e-06
0.46385	4.7293e-06	5.0018e-06	2.419e-05	4.9559e-06	3.5635e-05	2.107e-05	3.6137e-05	9.622e-06	1.2384e-06	4.6353e-05	5.9206e-05	9.5536e-07
0.4817	6.0438e-06	3.8721e-06	6.8856e-05	1.1172e-05	2.8752e-05	9.1199e-05	6.0172e-05	1.5743e-05	1.7057e-05	3.8065e-05	6.0654e-06	0.00018383
0.49954	2.3189e-06	9.7284e-05	1.1229e-05	5.0697e-06	3.237e-05	1.1192e-07	6.6076e-05	4.9833e-05	4.4346e-05	0.0001278	6.9724e-05	0.00021689
0.51738	4.0012e-05	8.5044e-05	4.3421e-05	4.8711e-06	0.00017926	3.5814e-05	1.9006e-05	3.1047e-05	3.3637e-05	7.05e-05	2.4109e-05	7.6446e-06
0.53522	6.3572e-06	8.8037e-05	0.00013086	6.7061e-05	1.6029e-05	5.0136e-05	0.00015284	0.00039969	0.00018452	0.00032179	1.7639e-05	1.2639e-05
0.55306	0.00017715	0.00034751	0.00013813	3.459e-05	8.9966e-05	6.9895e-05	7.7473e-05	0.00011145	9.9622e-06	8.1318e-05	1.4723e-05	1.3858e-05
0.5709	3.1593e-05	7.3725e-05	0.00037592	0.00063528	0.00074484	0.00050161	4.7139e-05	1.9846e-05	3.8751e-06	3.1307e-06	1.4625e-05	9.2854e-05
0.58874	2.4487e-06	3.3043e-05	7.8589e-05	0.00031391	0.00066954	0.0016543	0.0014313	0.00040458	0.00014431	4.1522e-05	3.9406e-05	1.1339e-05
0.60658	4.0157e-05	2.7962e-05	3.8844e-06	3.0056e-05	1.9947e-05	7.6917e-06	0.00049135	0.00098977	1.5891e-05	3.705e-06	6.5077e-05	4.7168e-05
0.62442	7.5273e-05	3.3904e-05	1.9281e-05	3.4358e-06	0.00018165	7.0121e-07	0.00027197	0.00041678	0.00027598	8.5847e-05	0.00014592	9.7972e-05
0.64226	4.911e-06	9.0798e-05	1.5572e-05	2.5342e-06	5.4377e-06	6.8145e-05	1.7251e-05	2.0703e-05	0.0029043	0.00041989	3.9657e-05	5.7231e-05
0.6601	5.5955e-06	7.8922e-06	6.6496e-06	9.3932e-06	5.2543e-06	2.6572e-05	2.4918e-05	1.5629e-05	0.0014612	0.0015297	0.00012308	0.00010823
0.67794	1.0083e-05	8.0947e-05	4.7594e-05	4.6837e-06	3.3324e-05	4.0804e-05	9.7761e-05	1.707e-05	0.00028333	0.0025019	0.0027013	9.3611e-05
0.69578	1.6459e-05	0.00024299	2.5258e-05	3.7593e-06	4.4793e-05	4.8563e-06	1.0441e-06	2.6281e-05	4.0033e-05	0.00063505	0.00155	1.9732e-06
0.71362	1.8182e-05	3.5292e-05	1.1718e-05	8.2192e-06	1.1104e-05	4.4337e-05	3.132e-06	4.9374e-05	0.00013317	0.00033117	0.00041422	9.3581e-05
0.73146	1.6077e-05	1.9401e-05	1.3721e-07	1.1184e-05	1.3984e-05	5.8981e-06	2.5998e-05	5.6762e-05	0.00011182	8.4268e-05	0.0002188	0.00014186
0.7493	2.4625e-06	1.0669e-05	5.1879e-07	4.0104e-05	3.2532e-05	5.676e-06	6.0569e-05	2.259e-05	1.6797e-05	0.00021396	4.1529e-05	6.3725e-06
0.76714	4.1178e-06	0.00011264	7.9642e-06	2.7114e-05	1.8668e-06	1.7561e-05	1.9856e-07	8.6608e-05	1.4596e-05	0.00014064	8.3288e-05	7.7163e-06
0.78499	1.3186e-05	1.8031e-05	5.6068e-06	2.8288e-06	2.5546e-05	6.0771e-06	7.9048e-06	5.9675e-07	3.7887e-05	1.2294e-05	2.5433e-06	0.00046263
0.80283	2.1418e-05	0.00019084	8.7321e-05	7.706e-05	1.158e-05	4.3712e-05	7.8362e-05	0.00011617	2.1101e-05	1.0562e-05	2.7789e-05	0.00035073
0.82067	1.5661e-05	1.647e-05	7.4504e-05	1.6508e-05	2.364e-05	4.8058e-05	3.7516e-05	1.4707e-05	5.7173e-06	1.528e-05	0.00011025	0.0013764
0.83851	2.2259e-05	7.6363e-06	8.0169e-05	3.5492e-06	1.5378e-05	3.1606e-05	1.2656e-05	2.2559e-05	2.6806e-05	3.0207e-05	1.6459e-05	0.00069545
0.85635	1.5462e-05	1.6219e-06	2.0851e-05	1.5423e-05	5.4403e-05	2.2915e-05	4.2989e-07	3.9662e-05	3.425e-05	3.0916e-07	6.9041e-05	0.00093486
0.87419	4.7152e-06	0.00014581	9.2702e-05	0.00010649	5.6742e-05	3.5853e-05	6.535e-05	0.00018877	3.7599e-06	9.0444e-05	3.8928e-05	7.5589e-05
0.89203	1.2897e-05	1.3792e-05	1.5841e-05	6.8714e-06	3.4455e-05	1.0217e-05	8.2995e-06	2.9245e-05	2.1267e-05	5.5379e-05	6.7797e-05	9.1563e-05
0.90987	7.7596e-06	7.0425e-06	1.1174e-05	1.2388e-06	1.6521e-05	1.3392e-06	1.8932e-05	2.91e-05	1.0458e-05	8.5446e-05	6.7452e-05	0.00010073
0.92771	6.0911e-06	4.3346e-05	4.5609e-07	2.832e-06	1.3392e-05	6.8374e-06	8.2732e-06	4.0512e-05	6.8767e-07	2.3104e-05	0.00010215	0.00016565
0.94555	1.1174e-05	2.8078e-05	9.7707e-06	7.8739e-08	1.723e-06	1.8239e-05	1.074e-07	1.7171e-05	6.9762e-05	7.7755e-06	3.0617e-05	3.416e-05
0.96339	3.9054e-05	2.9864e-05	6.8403e-05	9.9184e-06	2.8574e-05	2.014e-05	7.3177e-06	7.3384e-06	8.0156e-06	3.6388e-06	1.5917e-05	2.2422e-05
0.98123	1.3712e-05	1.2907e-05	1.791e-05	7.1536e-07	2.7072e-05	4.7917e-05	1.3782e-05	2.1176e-06	8.1059e-06	9.6195e-05	6.6161e-06	7.7088e-06
0.99907	4.051e-06	1.0174e-05	5.4976e-05	2.2743e-06	1.5783e-05	1.0203e-05	5.6927e-05	2.6891e-06	3.2741e-05	1.908e-06	0.00010583	4.199e-05
1.0169	3.048e-06	4.5773e-05	2.8148e-07	1.5911e-05	4.3287e-05	4.6896e-06	1.2938e-05	4.9582e-06	1.6313e-05	4.107e-05	7.6073e-07	4.5114e-05
1.0348	2.8134e-05	6.2559e-06	1.5494e-06	5.1942e-06	5.3018e-06	1.6152e-05	1.853e-05	7.7765e-08	2.9551e-06	3.4174e-05	3.4255e-06	8.9682e-06
1.0526	7.2993e-06	9.0284e-06	3.6401e-05	8.6138e-06	1.8704e-05	6.2754e-06	2.6977e-05	1.1129e-05	1.4231e-05	1.3041e-05	3.0117e-05	6.3534e-05
1.0704	5.8493e-05	0.00010312	3.1411e-06	1.8686e-06	3.7941e-05	4.3007e-06	2.6968e-05	2.085e-05	3.2581e-05	2.0093e-05	6.1617e-06	4.2268e-05
1.0883	4.8939e-07	2.33e-05	2.0323e-05	1.0389e-05	2.8047e-06	7.4463e-06	5.701e-06	1.3535e-05	1.4234e-06	9.4347e-06	7.7183e-06	8.3407e-06
1.1061	7.634e-07	9.0307e-06	1.1183e-06	2.889e-06	6.9329e-08	5.1873e-07	3.3495e-06	2.7305e-05	1.2585e-05	2.9935e-05	3.3253e-06	1.2153e-05
1.124	2.8565e-05	1.0645e-05	3.088e-05	1.7026e-05	2.0974e-07	1.5383e-05	9.5933e-06	3.3372e-05	9.7382e-07	0.00013586	1.2637e-05	2.412e-05
1.1418	3.4807e-05	9.9423e-06	2.3802e-05	3.5889e-06	8.4253e-06	7.2432e-06	1.1046e-05	1.2574e-05	1.551e-05	8.259e-06	2.0365e-05	2.3894e-06
1.1596	8.1623e-06	6.0721e-06	8.0027e-06	3.1352e-06	1.5051e-07	1.3809e-05	3.3775e-05	8.3696e-06	5.0853e-06	1.8911e-05	1.0421e-06	4.789e-06
1.1775	7.3891e-07	3.3653e-06	6.234e-05	9.454e-06	8.2374e-05	4.8585e-05	8.4285e-05	4.681e-05	1.7741e-05	3.9267e-05	3.6903e-05	3.0478e-06
1.1953	1.0641e-05	1.5418e-05	1.0705e-05	4.0586e-06	2.9413e-05	1.6258e-05	3.0132e-05	8.132e-06	1.6411e-05	3.3135e-05	1.7381e-06	6.2974e-06
1.2132	2.5891e-05	1.5297e-05	2.1414e-06	9.1217e-06	2.2683e-05	3.7723e-06	1.4076e-06	1.0498e-06	1.3843e-06	1.9911e-05	9.4851e-05	9.583e-06
1.231	4.6844e-06	2.3773e-05	4.5973e-05	3.625e-06	2.8385e-05	3.9872e-05	1.5522e-05	0.00015462	1.3145e-05	0.00010832	3.8332e-06	4.2877e-05
1.2488	2.0853e-05	9.2965e-06	1.5759e-05	1.1467e-05	1.9453e-05	7.3604e-06	1.8216e-05	3.2184e-06	2.7034e-06	5.3598e-06	1.0891e-05	4.0907e-05
1.2667	7.1077e-06	6.627e-05	2.8738e-05	1.0002e-05	1.8867e-06	5.1774e-05	1.3445e-05	1.2047e-05	4.7714e-06	7.6608e-06	4.9792e-05	5.1263e-05
1.2845	1.9923e-06	2.3072e-05	5.3287e-05	2.962e-06	7.9183e-05	4.0909e-05	1.809e-05	5.6597e-05	1.0557e-05	2.6031e-05	5.6995e-05	3.7017e-05
1.3024	6.571e-06	2.1124e-05	9.7876e-06	2.5766e-05	1.7363e-05	9.9865e-07	2.6411e-05	1.2645e-05	4.1712e-06	8.0107e-06	6.1161e-05	8.5663e-06

## Sheet: UM, 90 degrees
	Magnetic Field (T)
Frequency (THz)	0.52	0.65	0.75	1.17	1.39	1.74	2.63	3.14	4.15	4.7	5.31	5.74	6.46	7.3	8.46	10.16	11.61	12.54	13.93	17.17	19.66	22.12	26.45	29.39
0.18562	9.8185e-05	0.00010481	1.4067e-05	1.9083e-06	0.00013717	4.957e-05	9.07e-05	1.394e-05	5.4051e-05	0.00012667	4.4621e-05	0.00012346	5.7807e-05	5.2095e-05	1.7911e-05	7.0596e-05	3.1292e-06	9.1812e-05	6.3322e-05	8.9757e-05	4.9561e-05	0.00011735	0.0001093	6.404e-05
0.22275	6.8435e-05	7.7642e-05	8.7665e-05	4.1278e-05	0.00033103	3.9144e-05	0.00021786	7.7453e-05	3.284e-05	3.0917e-06	3.5596e-05	0.00010215	4.5193e-08	1.3751e-05	1.9388e-05	5.1866e-05	3.5559e-05	8.9477e-06	4.6371e-05	5.654e-05	1.7869e-05	3.707e-05	0.0002444	0.00036466
0.25987	2.2191e-05	7.0583e-06	0.00014113	0.00014223	0.00012066	8.2372e-05	0.00018899	3.1722e-05	1.8856e-05	0.00019015	1.6767e-05	2.4264e-05	4.7691e-05	5.1689e-05	3.1947e-05	1.3902e-05	4.2829e-05	2.1973e-05	4.6646e-05	0.00037177	0.00010482	3.5618e-05	0.0001031	0.00029918
0.297	3.5999e-05	5.6452e-06	3.5355e-05	2.5099e-06	4.2973e-05	3.5483e-06	6.2194e-05	5.1825e-05	3.1567e-05	3.5988e-06	1.2357e-05	1.6845e-05	6.9092e-06	2.796e-06	6.7113e-05	0.00019765	8.9655e-05	0.00023048	0.00028777	0.00020537	3.8206e-05	5.6329e-05	0.00012589	0.00083389
0.33412	7.6125e-06	5.5571e-06	0.00014646	1.5713e-05	8.554e-05	2.9056e-06	5.5915e-05	3.0645e-06	6.3215e-06	8.8806e-05	0.0001064	2.9369e-06	5.0228e-05	0.00017723	6.5875e-05	0.00012144	0.00010139	0.00025962	0.0001845	0.0001415	0.00010077	0.00014524	0.00012506	1.0164e-05
0.37125	8.2438e-05	0.00018023	9.4128e-05	0.00018946	0.00014471	0.00029828	4.4088e-05	0.00032927	0.00013093	0.00010867	0.00010528	7.8888e-05	0.00025882	0.00020081	0.00033768	0.00038233	0.00031173	0.00041291	0.0002117	0.0001631	0.00018937	0.00016657	6.7149e-05	0.00095852
0.40837	0.0004621	0.00048022	0.00031716	0.00034542	0.00046284	0.00046072	0.00047197	0.00024695	0.00036902	0.00025179	0.00034356	0.00027083	0.00044204	0.00033345	0.00021928	0.00031233	0.00017521	0.00057644	0.00022558	0.00040009	0.00017646	0.00016138	0.00022582	8.2103e-05
0.4455	0.00060693	0.00081157	0.0013308	0.0013663	0.00087241	0.0015071	0.00055484	0.00070856	0.0004551	0.00065953	0.00061359	0.00033807	0.0009257	0.00070483	0.00055476	0.00052624	0.00039962	0.00035706	0.00025721	0.00046649	0.00022407	0.00012371	0.00029783	0.00083786
0.48262	0.0016458	0.001642	0.0013433	0.0017186	0.0025661	0.0022	0.0010662	0.00082155	0.00072084	0.00043061	0.00039902	0.00075063	0.00062777	0.00042066	0.00047142	0.00046145	0.00027139	9.1008e-05	0.00019347	0.0004043	0.00017505	0.0002131	0.0005725	0.00053765
0.51975	0.0059726	0.0062388	0.0073779	0.0066955	0.0077064	0.0064775	0.0029405	0.0014751	0.0011489	0.00068449	0.00060711	0.0006798	0.00086687	0.00067107	0.00014439	0.00027608	5.0083e-05	9.8886e-05	1.0941e-05	7.075e-05	8.8016e-05	0.00015448	5.757e-05	0.00037564
0.55687	0.0031488	0.0038655	0.004761	0.0057851	0.0065009	0.0088024	0.0091833	0.0072491	0.011963	0.015047	0.018159	0.012481	0.011214	0.0055902	0.0012816	0.0014339	0.00021765	0.00020287	0.00025558	8.5434e-05	4.3861e-05	2.7804e-05	5.4421e-05	0.00013586
0.594	0.0014187	0.0016026	0.0015958	0.0017245	0.001831	0.0024071	0.0021763	0.0011405	0.0015525	0.0012555	0.001836	0.002796	0.0060224	0.014009	0.019422	0.0056749	0.00051832	0.00078701	0.00045535	0.00058744	0.00045517	0.00040093	0.0001835	3.0183e-05
0.63112	0.00091186	0.00071277	0.00083783	0.0011961	0.00087106	0.00091277	0.00087677	0.00035574	0.00066043	0.00065742	0.00068576	0.0010139	0.0012108	0.0015552	0.0013456	0.012719	0.014241	0.0089466	0.0026874	0.00075562	0.00074489	0.00013763	0.00028474	2.3741e-07
0.66825	0.00012736	0.00013181	8.6202e-05	7.2908e-05	0.00011837	0.00018159	0.00027217	0.00013798	3.8853e-05	4.8361e-05	1.0311e-05	7.0463e-05	9.8919e-05	9.2073e-05	6.485e-05	0.00057401	0.0016891	0.010014	0.015219	0.00044071	8.9554e-05	1.5951e-05	0.00013016	0.00014082
0.70537	0.00033619	0.00035714	0.00016913	0.00017897	0.00031366	0.00030774	0.00050058	0.00022741	0.00034445	0.00023876	0.00012073	0.00041198	0.00036715	0.00038926	0.00031492	0.00075112	0.00073274	0.0016702	0.0042559	0.0021538	0.00054311	0.00022785	1.1238e-05	0.00019339
0.7425	0.00023795	0.00021394	3.6877e-05	0.00012323	0.00033761	0.00016833	0.00016469	0.0001064	0.00012519	4.9397e-05	0.00010908	0.00020861	0.00014485	5.0042e-05	0.00010723	0.00018818	6.2501e-05	9.9215e-05	0.00025171	0.012628	0.00082788	8.7526e-05	0.00027901	0.00090932
0.77962	4.3448e-06	3.5994e-06	7.3178e-05	1.0843e-05	4.5778e-05	1.5378e-05	0.00013298	3.4525e-05	2.7024e-05	5.0455e-05	2.5938e-05	1.3948e-05	2.9373e-05	0.00012704	5.1671e-05	0.00035004	0.00017454	0.00037938	0.00062369	0.0011987	0.0059679	0.00029905	0.00051632	0.00011361
0.81675	9.8412e-05	0.00015733	0.00021531	0.00027992	0.00019559	0.00017314	9.0064e-06	0.00019532	3.6028e-05	0.00016421	0.00018287	4.0209e-05	0.00015463	0.00023326	0.00021963	0.00029428	0.00029577	0.00018957	0.00033597	0.00013552	0.0017531	0.0017191	9.5293e-06	0.00013371
0.85387	6.661e-05	2.5561e-05	1.3711e-05	3.6748e-05	3.1356e-05	2.0956e-05	1.5057e-05	3.1831e-05	3.5436e-05	7.9773e-06	1.0165e-05	8.6926e-05	2.218e-05	6.0245e-05	1.9544e-05	6.0425e-05	4.0644e-05	5.1062e-05	8.3907e-05	7.9596e-05	0.00047914	0.0043168	0.00047157	0.0001554
0.891	0.00018254	0.00015352	8.9537e-05	5.3027e-05	0.00017499	0.0001252	5.1149e-05	7.1879e-05	0.00011355	0.0001449	4.2827e-05	0.00019392	9.2919e-05	7.8878e-05	8.7392e-05	0.0001686	0.00014755	0.00016751	9.5192e-05	1.3271e-05	8.0705e-05	0.00045554	0.00059283	0.00021891
0.92812	0.0002254	0.00021463	0.00018035	0.0001859	0.0002476	0.00017679	4.4501e-05	0.0001331	0.00015879	0.00013935	0.00017681	0.00019341	0.00016901	0.00014201	0.00013024	0.00020156	0.00014407	0.0001096	0.00012212	9.7092e-05	0.00013119	0.00042911	0.0025484	0.00010648
0.96525	8.2149e-05	8.579e-05	4.3168e-05	6.1861e-06	8.0036e-05	2.4223e-05	5.2836e-05	7.0991e-06	7.354e-05	1.1104e-05	2.1287e-05	9.9001e-05	3.7034e-05	2.1388e-05	1.8667e-05	9.3904e-06	6.1792e-07	4.7241e-06	3.3326e-06	8.5567e-05	9.3714e-05	0.00021603	0.0042499	0.001351
1.0024	0.00015004	0.00012364	9.964e-05	8.8704e-05	0.00012773	8.714e-05	0.00016282	4.2376e-05	0.00015461	3.2824e-05	6.1232e-05	0.00025021	0.00012035	8.8157e-05	0.00014657	0.00016776	0.00011466	9.4536e-05	0.00010901	1.8271e-05	3.9613e-05	9.7107e-05	0.0015279	0.0014217
1.0395	0.0001197	6.9379e-05	3.1749e-05	5.9493e-05	0.00018065	5.2547e-05	8.1106e-05	2.8762e-05	9.9515e-05	1.6276e-05	1.5581e-05	0.0001285	2.8906e-05	6.0753e-05	8.8718e-05	0.00013056	6.7906e-05	1.5782e-05	4.1796e-05	5.6314e-05	3.7163e-05	8.3859e-05	0.00050882	0.003346
1.0766	0.00010341	7.8759e-05	7.3478e-06	6.7661e-05	0.00019324	0.00010432	9.5467e-06	5.7326e-05	7.9244e-05	6.9409e-06	5.8726e-05	8.8958e-05	0.00012064	1.7297e-05	9.8351e-05	0.00012977	4.921e-05	8.3183e-05	0.00011369	0.00015942	3.852e-05	6.5604e-05	0.00046182	0.0017733
1.1137	3.7126e-05	2.3048e-05	6.0071e-05	5.7972e-05	3.2759e-05	2.9628e-05	3.2241e-05	2.7574e-05	1.8332e-05	1.2219e-05	2.7648e-05	3.3921e-05	3.6654e-05	4.4709e-05	9.0878e-06	2.0981e-05	2.6084e-05	8.588e-07	1.5819e-05	3.4568e-05	4.5147e-05	0.000109	8.1564e-05	0.00040197
1.1509	0.00011999	0.00010195	7.9199e-05	8.7782e-05	6.2262e-05	8.9669e-05	6.108e-05	4.7667e-05	6.2234e-05	0.00010644	6.2799e-05	9.3497e-05	8.2873e-05	5.705e-05	5.7986e-05	3.8224e-05	4.0967e-05	3.3259e-05	2.7741e-05	5.5647e-05	0.00010176	0.00014923	7.4451e-05	0.00016097
1.188	8.1371e-05	8.0048e-05	4.0117e-05	6.2017e-05	9.7181e-05	8.3926e-05	6.1235e-05	9.2938e-05	9.3314e-05	2.862e-05	7.1398e-05	8.9718e-05	5.898e-05	1.5294e-05	0.00011192	8.5255e-05	7.0939e-05	6.9351e-05	3.499e-05	4.4858e-05	4.1445e-05	0.00012945	0.00019239	0.00066756
1.2251	7.5957e-05	4.5032e-05	2.8468e-05	6.3022e-05	2.7404e-05	4.2984e-05	5.0822e-05	3.0332e-05	3.1203e-05	1.2768e-05	3.3593e-05	4.8987e-05	3.2353e-05	4.6376e-06	5.5869e-05	1.5941e-05	4.9977e-05	1.1669e-05	2.1647e-05	4.1975e-05	5.3657e-05	7.2767e-05	0.00022052	2.2876e-05
1.2622	2.3732e-05	4.295e-05	6.0246e-05	5.4123e-05	0.00012885	3.0327e-05	1.0024e-05	7.0041e-05	2.8847e-05	4.7036e-05	3.8003e-05	2.0304e-05	0.00010935	3.5212e-05	5.7365e-05	6.6204e-05	6.5149e-05	1.2472e-05	4.6364e-05	0.00014217	8.5402e-05	0.00012201	6.9456e-05	0.00047923
1.2994	4.3092e-05	6.5377e-05	7.6493e-05	4.2586e-05	3.8688e-05	8.3546e-05	5.6481e-06	1.8309e-05	3.5267e-05	0.0001189	7.3125e-05	5.9403e-05	9.8789e-05	5.1517e-05	8.932e-06	1.6434e-05	7.6315e-06	4.2384e-05	3.3807e-05	0.00018105	5.1783e-05	0.00011849	7.82e-05	0.00012829
